# Supplementary material for: Blood transcriptome comparison between sexes and their function in 4-week Rhode Island red chickens
Source: Anim Cells Syst (Seoul). 2022 Nov 29;26(6):358–68. doi: 10.1080/19768354.2022.2146187 (PMC9809412; doi:10.1080/19768354.2022.2146187)
Supplement: Supplemental Material [file TACS_A_2146187_SM7044.xlsx]

## Sheet: Supplementary Data 1
Supplemeatary Dada 1. The primer design for RT-qPCR
Regulation	Symbol	Chr.	FC	Forward (5' → 3')	Reverse (5' → 3')	bp
Up	SMAD2W	W	8.51603	ACA GCT GGA TGA GCT TGA GAA	TGG TGT ACT CAG TCC CCA AAT	103	ENSGALG00000014184
Up	TYR	1	4.35593	AGG ACC CCA AGA CTC CCA TC	TGG ATC AGC AAA GCC TTC CA	129	ENSGALG00000017237
Up	MYL3	2	2.8451	GCT TGG CAG ACC CAA ACA AG	ACA CGC AGA CCT TCC ACA AA	132	ENSGALG00000005448
Up	ROBO1	1	2.40105	GGT GAA CCT GCT GTG ATG GA	CAC AAA CGT ACT TGC CAG CAT	172	ENSGALG00000015511
Up	HNRNPKL	W	11.4421	TTGAGTTACGCATCCTGCTTC	AGCACCCTTGACACCAATGA	296	ENSGALG00000040086
Down	SMAD2Z	Z	-1.1303	CAG GTG TCG CAT CGT AAA GG	GAG GAG GAA GCT CAG TTA GGA	232	ENSGALG00000036001
Down	USH1C	5	-1.63012	TCG GTA CAA AAG GCA TGG GA	CCA CCC CAT TCA CCT CAA CA	144	ENSGALG00000006192
Reference	RPL7	2		CAA GCG TGG TTA TGG CAA GA	TCC ACC CCG AGG AGA GGA TA	193	ENSGALG00000035252
Reference	TBP	3		ACC ACG TAC TAC TGC GCT TAT	ACT CTT GCG TAC TTC CTT GCT	102	ENSGALG00000011171

## Sheet: Supplementary Data 2
Supplementary Data 2. The detailed information of the raw reads
Sample	Read Count	AT (%)	GC (%)	Q20 (%)	Q30 (%)	Overall alignment rate (%)	Assigned	Unassigned Unmapped	Unassigned NoFeatures	Assigned/ Sum (%)
Male.221	65889900	54.93	45.07	97.99	94.2	95.74	29751978	506431	4515357	85.5587
Male.222	72541382	55.89	44.11	98	94.21	95.59	31746860	585879	5575465	83.7467
Male.223	79833088	55.86	44.14	98.39	95.19	95.66	34488064	708951	6464967	82.7807
Male.224	62069934	55.48	44.52	98.13	94.49	95.85	27247352	464105	4719663	84.0161
Male.225	63541098	56.06	43.94	98.03	94.29	95.73	27802338	532415	4838341	83.8099
Female.226	73861610	55.72	44.28	98.17	94.62	95.72	32603274	629695	5801379	83.5246
Female.227	77022686	54.3	45.7	98.19	94.69	95.58	34744086	708707	5876087	84.0673
Female.228	76981656	55.94	44.06	98.44	95.26	95.76	33710699	639873	6289828	82.9487
Female.229	65908272	55.34	44.66	98	94.27	95.45	28997033	589868	5725719	82.1152
Female.230	88994230	55.94	44.06	97.65	93.67	93.52	37812035	1297706	12505192	73.2579

## Sheet: Supplementary Data 3
Supplementary Data 3. The detailed information of the DEGs
ENS	Type	Symbol	Chr.	Protein	logFC	logCPM	LR	PValue	FDR	Male.221	Male.222	Male.223	Male.224	Male.225	Female.226	Female.227	Female.228	Female.229	Female.230
ENSGALG00000049885	lncRNA				15.9808	6.72859	77.141	1.59177e-18	4.15172e-16	0	0	0	0	0	406	342	438	4945	37285
ENSGALG00000048068	lncRNA		Z		15.8558	6.6036	776.296	7.69019e-171	2.1204e-167	0	0	0	0	0	5713	7695	11908	5182	8249
ENSGALG00000031791	lncRNA				15.6275	6.37556	73.0626	1.25604e-17	2.92082e-15	0	0	0	0	0	308	253	281	3750	29428
ENSGALG00000046840	protein_coding	ENSGALG00000046840	3	Uncharacterized protein	15.3664	6.11479	95.2925	1.64235e-22	7.54737e-20	0	0	0	0	0	807	717	399	2982	23479
ENSGALG00000052671	lncRNA				15.0922	5.84094	66.3209	3.83174e-16	7.78489e-14	0	0	0	0	0	118	150	262	1960	21151
ENSGALG00000049376	protein_coding	ENSGALG00000049376	2	Uncharacterized protein	14.9767	5.72548	97.4434	5.54184e-23	2.67408e-20	0	0	0	0	0	623	561	392	2745	17216
ENSGALG00000043041	protein_coding	NRN1	2	neuritin 1	14.8362	6.97652	120.536	4.82825e-28	2.66257e-25	0	0	1	0	0	1960	1952	1481	6185	39759
ENSGALG00000047511	protein_coding	ENSGALG00000047511	1	Uncharacterized protein	14.7893	5.53835	100.918	9.58767e-24	4.86978e-21	0	0	0	0	0	681	556	383	2267	15054
ENSGALG00000050219	lncRNA		2		14.6872	5.43647	99.439	2.02303e-23	1.00119e-20	0	0	0	0	0	630	506	371	1997	14173
ENSGALG00000051419	lncRNA		Z		14.4448	11.4468	792.7	2.08569e-174	6.70932e-171	1	15	5	20	4	217177	219292	223452	183827	262432
ENSGALG00000049962	lncRNA		2		14.4273	5.17702	94.407	2.56881e-22	1.12683e-19	0	0	0	0	0	471	422	259	1847	11722
ENSGALG00000053562	lncRNA		Z		14.2355	7.92326	817.754	7.45001e-180	3.59482e-176	0	0	0	0	4	14018	20016	29256	12776	20751
ENSGALG00000047084	lncRNA		1		13.9298	4.6808	89.8502	2.56896e-21	9.67116e-19	0	0	0	0	0	358	267	199	1239	8381
ENSGALG00000046871	lncRNA		1		13.4374	6.79324	89.8222	2.60557e-21	9.67116e-19	1	0	0	0	2	1172	1130	744	5242	37034
ENSGALG00000016557	protein_coding	BMX	1	BMX non-receptor tyrosine kinase	13.3227	4.07588	84.8635	3.1969e-20	9.79419e-18	0	0	0	0	0	217	199	130	813	5498
ENSGALG00000050251	protein_coding	ENSGALG00000050251	1	Uncharacterized protein	12.9867	5.83603	92.4649	6.85278e-22	2.75553e-19	0	2	0	0	0	872	746	427	2940	18261
ENSGALG00000015730	protein_coding	TMPRSS15	1	transmembrane protease, serine 15	12.9535	5.8039	93.6761	3.71626e-22	1.55929e-19	0	0	1	0	1	778	665	418	2753	18156
ENSGALG00000041820	protein_coding	NPSR1	2	neuropeptide S receptor 1	12.6667	6.6494	86.9662	1.10394e-20	3.80484e-18	2	2	0	1	0	1115	881	688	4776	33546
ENSGALG00000050194	protein_coding	ENSGALG00000050194	3	Uncharacterized protein	12.6605	5.52541	78.3333	8.7042e-19	2.4e-16	0	1	0	0	1	506	360	220	2200	15514
ENSGALG00000029950	lncRNA		1		12.645	5.48253	96.5135	8.86362e-23	4.1726e-20	0	1	1	0	0	669	589	383	2507	13984
ENSGALG00000054945	protein_coding	ENSGALG00000054945		Uncharacterized protein	12.6393	3.39692	60.9449	5.86957e-15	1.05877e-12	0	0	0	0	0	85	75	31	319	3814
ENSGALG00000039040	protein_coding	PAX1	3	Paired box protein Pax-1	12.5142	5.39805	88.8735	4.20878e-21	1.53271e-18	0	0	0	1	1	574	522	305	2042	13745
ENSGALG00000048286	protein_coding	ENSGALG00000048286	W	Uncharacterized protein	12.4269	4.59	805.505	3.42887e-177	1.32361e-173	0	1	0	0	0	2049	2241	1719	1820	1621
ENSGALG00000047445	lncRNA		2		12.3859	4.56476	84.0584	4.80382e-20	1.42644e-17	0	0	0	1	0	343	272	178	1156	7680
ENSGALG00000054281	protein_coding	ENSGALG00000054281	1	Uncharacterized protein	12.3541	5.99568	89.9686	2.41976e-21	9.34074e-19	0	2	2	0	0	897	799	514	3062	20757
ENSGALG00000051427	lncRNA		1		12.187	4.32974	82.323	1.15572e-19	3.28036e-17	0	0	1	0	0	268	248	162	909	6609
ENSGALG00000005985	protein_coding	GDF10	6	growth differentiation factor 10	12.1151	2.87637	76.1751	2.59596e-18	6.50709e-16	0	0	0	0	0	97	86	66	367	2348
ENSGALG00000041221	protein_coding	ENSGALG00000041221	W	Uncharacterized protein	12.0831	2.84276	616.18	5.06471e-136	8.14616e-133	0	0	0	0	0	508	696	530	512	562
ENSGALG00000050037	lncRNA		4		11.7012	4.58222	85.3327	2.52154e-20	8.11137e-18	0	0	0	0	2	378	354	203	1402	7345
ENSGALG00000040086	protein_coding	HNRNPKL	W	heterogeneous nuclear ribonucleoprotein K-like	11.4421	4.77774	954.61	1.31993e-209	2.54759e-205	0	0	0	3	0	2276	2177	2240	1755	2395
ENSGALG00000052486	lncRNA		8		11.4043	5.09746	85.1792	2.72516e-20	8.4836e-18	0	2	0	1	1	516	412	269	1786	10927
ENSGALG00000049754	lncRNA		Z		11.4033	3.54906	71.7747	2.41229e-17	5.35167e-15	0	0	1	0	0	153	105	91	536	3871
ENSGALG00000049366	lncRNA		4		11.3325	5.73524	84.5045	3.83335e-20	1.15605e-17	3	3	1	0	0	833	721	406	2640	17094
ENSGALG00000010187	protein_coding	SLC1A1	Z	Amino acid transporter	11.2675	3.43682	628.804	9.09776e-139	1.59633e-135	0	0	0	0	1	807	671	947	842	964
ENSGALG00000016367	protein_coding	SNTG2	3	PDZ domain-containing protein	11.2588	4.12754	77.3045	1.46534e-18	3.87433e-16	0	1	0	0	1	229	219	129	826	5707
ENSGALG00000050544	protein_coding	ENSGALG00000050544		Uncharacterized protein	11.2276	1.99954	34.4913	4.28157e-09	3.87975e-07	0	0	0	0	0	428	999	0	154	0
ENSGALG00000049397	protein_coding	ENSGALG00000049397	Z	Uncharacterized protein	11.2154	5.17767	80.5965	2.76848e-19	7.74412e-17	1	2	1	1	0	458	369	238	1660	12048
ENSGALG00000015096	protein_coding	SH3GL2	Z	Endophilin-A1	11.1513	3.99214	76.4014	2.31491e-18	5.87896e-16	0	1	1	0	0	198	178	129	801	5152
ENSGALG00000036204	lncRNA		3		11.1142	4.81001	69.9862	5.97214e-17	1.29515e-14	0	0	1	1	2	260	291	130	1338	9417
ENSGALG00000015150	protein_coding	RORB	Z	Nuclear orphan receptor ROR-beta	11.1112	6.24135	95.0709	1.83687e-22	8.24498e-20	1	3	3	2	3	1057	905	649	3798	24405
ENSGALG00000050953	lncRNA		Z		11.0635	3.90107	62.1275	3.21932e-15	5.97463e-13	0	1	1	0	0	151	133	57	477	5318
ENSGALG00000039101	protein_coding	ASIP	20	agouti signaling protein	10.9125	5.79062	82.4573	1.0798e-19	3.11062e-17	1	4	2	2	1	684	493	366	2874	18106
ENSGALG00000043838	protein_coding	ENSGALG00000043838	W	Uncharacterized protein	10.6732	1.45326	438.946	1.83555e-97	1.96822e-94	0	0	0	0	0	205	246	209	191	205
ENSGALG00000047496	lncRNA		1		10.5578	5.44619	86.7398	1.23782e-20	4.18048e-18	0	3	2	3	2	664	576	382	2355	13716
ENSGALG00000049534	protein_coding	ENSGALG00000049534	W	Uncharacterized protein	10.3958	1.18304	359.287	4.02513e-80	3.69947e-77	0	0	0	0	0	150	172	233	128	194
ENSGALG00000052814	protein_coding	ENSGALG00000052814	31	Ig-like domain-containing protein	10.3712	4.8096	75.6375	3.40835e-18	8.32716e-16	2	0	1	2	2	373	320	174	1453	9071
ENSGALG00000054548	lncRNA		3		10.2726	3.62124	67.6089	1.9937e-16	4.13767e-14	0	1	0	0	2	182	146	72	637	3943
ENSGALG00000052996	lncRNA		5		10.2598	4.4539	72.5226	1.65129e-17	3.70599e-15	0	3	1	0	2	312	292	149	1052	7109
ENSGALG00000032958	protein_coding	AMPH	2	Amphiphysin	10.1572	5.51385	83.7399	5.64347e-20	1.65037e-17	2	1	4	4	3	644	578	354	2287	14729
ENSGALG00000030115	protein_coding	WISP1	2	WNT1 inducible signaling pathway protein 1	10.1332	6.67595	87.4195	8.77829e-21	3.13759e-18	8	4	4	9	7	1551	1291	847	4305	33854
ENSGALG00000048307	protein_coding	LOC101752211	W	ras GTPase-activating protein 1-like	10.0136	0.826658	36.5057	1.52223e-09	1.5796e-07	0	0	0	0	0	9	10	6	6	681
ENSGALG00000045550	lncRNA				9.98243	3.65915	72.5403	1.63659e-17	3.70599e-15	0	2	1	1	0	180	152	114	639	4030
ENSGALG00000054648	protein_coding	LOC112531454		guanylate-binding protein 1-like	9.83478	2.03936	30.0858	4.13341e-08	2.85946e-06	1	0	0	0	0	445	1012	0	166	0
ENSGALG00000012576	protein_coding	RASEF	Z	RAS and EF-hand domain containing	9.5345	3.23507	57.2233	3.89043e-14	6.58677e-12	1	2	0	0	1	102	72	50	439	3153
ENSGALG00000051057	lncRNA		33		9.50581	0.333667	50.1461	1.42714e-12	2.22139e-10	0	0	0	0	0	13	13	10	57	393
ENSGALG00000013775	protein_coding	CDH19	2	cadherin 19	9.43424	4.46407	72.9404	1.33627e-17	3.0704e-15	3	4	1	1	2	333	268	146	1133	7072
ENSGALG00000043630	lncRNA		1		9.36555	4.63579	70.1414	5.52011e-17	1.21072e-14	0	4	1	4	4	390	327	202	1210	7972
ENSGALG00000034587	lncRNA		3		9.3593	4.92836	60.217	8.49563e-15	1.49067e-12	0	0	3	5	8	440	369	271	1425	9890
ENSGALG00000049532	protein_coding	ENSGALG00000049532	1	Uncharacterized protein	9.30481	2.17543	42.7129	6.33921e-11	8.15688e-09	0	0	1	0	1	18	13	21	216	1547
ENSGALG00000007948	protein_coding	LRRC4C	5	leucine rich repeat containing 4C	9.26304	5.04195	66.0044	4.49916e-16	9.04565e-14	0	6	3	3	7	433	396	232	1606	10733
ENSGALG00000054848	protein_coding	ENSGALG00000054848	Z	F5/8 type C domain-containing protein	9.25245	0.0937403	35.7824	2.20631e-09	2.20642e-07	0	0	0	0	0	3	2	5	53	344
ENSGALG00000050012	lncRNA		Z		9.23283	11.7614	746.734	2.05846e-164	4.96629e-161	558	295	437	520	279	242834	278946	317882	210037	328086
ENSGALG00000034905	protein_coding	LOC107055444	W	activated RNA polymerase II transcriptional coactivator p15-like	9.22503	0.0569257	210.902	8.73165e-48	5.81137e-45	0	0	0	0	0	102	49	68	76	90
ENSGALG00000051217	lncRNA		1		9.12431	-0.0467186	34.4002	4.48674e-09	4.02581e-07	0	0	0	0	0	2	4	1	124	222
ENSGALG00000016293	protein_coding	BMP5	3	bone morphogenetic protein 5	9.08454	1.29944	49.1691	2.3482e-12	3.59704e-10	1	0	0	0	0	29	21	11	136	773
ENSGALG00000054907	miRNA		W		8.923	-0.225835	187.024	1.41885e-42	9.12842e-40	0	0	0	0	0	53	40	74	56	91
ENSGALG00000035998	protein_coding	HINTW	W	histidine triad nucleotide binding protein W	8.89358	8.47731	715.476	1.28922e-157	2.76481e-154	45	88	44	32	65	28831	34085	25063	26688	25390
ENSGALG00000015147	protein_coding	ALDH1A1	Z	Retinal dehydrogenase 1	8.87337	1.05822	40.5578	1.90884e-10	2.26027e-08	0	0	1	0	0	12	14	7	78	714
ENSGALG00000017062	protein_coding	NBEA	1	Neurobeachin	8.83947	5.49154	76.5714	2.12396e-18	5.46593e-16	13	7	6	5	4	678	597	387	2518	14028
ENSGALG00000006797	protein_coding	ADARB2	2	adenosine deaminase, RNA specific B2 (inactive)	8.77694	4.75124	77.9228	1.07146e-18	2.87227e-16	2	3	7	3	7	489	370	272	1430	8339
ENSGALG00000049302	lncRNA		2		8.74449	5.04979	75.1855	4.28503e-18	1.03382e-15	6	9	7	2	4	542	425	308	1620	10558
ENSGALG00000046908	lncRNA		Z		8.66095	3.77315	60.8193	6.25626e-15	1.11808e-12	1	3	5	2	1	146	170	71	701	4444
ENSGALG00000033415	lncRNA		1		8.58519	4.32015	67.5611	2.04263e-16	4.19412e-14	3	4	1	3	7	311	265	155	1004	6358
ENSGALG00000054295	lncRNA		3		8.57221	6.05468	59.5454	1.19503e-14	2.07796e-12	23	11	8	13	7	679	526	354	2768	22857
ENSGALG00000033353	protein_coding	RIT2	Z	Ras like without CAAX 2	8.54066	4.0495	62.6438	2.47679e-15	4.64121e-13	2	3	7	3	1	197	191	115	798	5415
ENSGALG00000014184	protein_coding	SMAD2W	W	Mothers against decapentaplegic homolog	8.51603	6.65602	874.07	4.25423e-192	2.73703e-188	22	33	14	14	17	7434	8144	8575	6485	9222
ENSGALG00000012593	protein_coding	SLC28A3	Z	Sodium/nucleoside cotransporter	8.48239	1.38694	57.3252	3.69399e-14	6.34332e-12	0	1	0	0	1	48	22	36	130	797
ENSGALG00000051996	lncRNA		2		8.47642	-0.631921	30.7299	2.96564e-08	2.15187e-06	0	0	0	0	0	9	1	0	43	181
ENSGALG00000014979	protein_coding	FRK	3	Tyrosine-protein kinase	8.35536	2.37249	52.3389	4.67031e-13	7.5118e-11	2	1	0	1	1	54	54	29	241	1703
ENSGALG00000036938	protein_coding	RALYL	2	RRM domain-containing protein	8.34443	5.50643	64.8341	8.14754e-16	1.58844e-13	10	16	12	9	4	516	549	307	2054	15095
ENSGALG00000051172	lncRNA		3		8.25876	6.95658	63.3239	1.75363e-15	3.35117e-13	22	33	36	37	20	1340	1181	683	5957	41416
ENSGALG00000047436	lncRNA		11		8.15821	1.55086	61.1556	5.27381e-15	9.60282e-13	1	0	0	1	1	51	31	54	147	876
ENSGALG00000049922	lncRNA		3		8.10493	3.7838	57.3147	3.71377e-14	6.34332e-12	2	4	7	3	2	156	132	81	664	4544
ENSGALG00000046924	lncRNA		20		7.88311	5.53951	68.014	1.62342e-16	3.40582e-14	11	14	15	15	16	680	525	427	2149	15123
ENSGALG00000041500	protein_coding	LOC107055485	W	60S ribosomal protein L17	7.84323	1.5627	357.898	8.07577e-80	7.08502e-77	1	0	1	1	1	252	247	166	240	225
ENSGALG00000049051	lncRNA		1		7.80799	5.52555	63.1568	1.9089e-15	3.61212e-13	10	25	22	12	7	674	567	337	2269	14837
ENSGALG00000047238	lncRNA		3		7.79053	-1.23666	34.183	5.01666e-09	4.4012e-07	0	0	0	0	0	5	2	2	19	119
ENSGALG00000047694	lncRNA		1		7.44924	5.46408	65.5834	5.57047e-16	1.10841e-13	14	31	17	11	19	690	604	413	2382	13730
ENSGALG00000052041	protein_coding	ENSGALG00000052041	W	Uncharacterized protein	7.16935	-1.77758	92.6034	6.38976e-22	2.62402e-19	0	0	0	0	0	20	22	18	13	20
ENSGALG00000009107	protein_coding	NRXN1	3	Neurexin-1	7.1463	3.10814	48.1781	3.89219e-12	5.869e-10	5	3	3	6	4	86	86	49	372	2886
ENSGALG00000036780	lncRNA		3		7.11074	0.535757	35.8617	2.1183e-09	2.12944e-07	0	1	0	1	1	10	16	5	57	474
ENSGALG00000035780	protein_coding	LOC431003	W	E3 ubiquitin-protein ligase KCMF1	7.09811	5.32749	495.151	1.07904e-109	1.38844e-106	29	11	30	18	18	2568	3117	4077	2099	4036
ENSGALG00000054144	lncRNA		1		7.08109	-1.85018	87.2906	9.36943e-21	3.28799e-18	0	0	0	0	0	22	17	14	16	18
ENSGALG00000050349	miRNA		W		7.08067	-1.85051	86.7106	1.25624e-20	4.18048e-18	0	0	0	0	0	15	23	19	16	14
ENSGALG00000052395	protein_coding	ENSGALG00000052395	W	Uncharacterized protein	7.04088	-1.87695	74.0483	7.62302e-18	1.81644e-15	0	0	0	0	0	12	22	29	5	18
ENSGALG00000013782	protein_coding	CDH7	2	Cadherin-7	7.00518	-1.87037	16.7898	4.1757e-05	0.0013848	0	0	0	0	0	0	1	0	0	87
ENSGALG00000031327	protein_coding	LOC374195	W	chromodomain helicase DNA binding protein 1	6.91999	4.01856	695.31	3.1308e-153	6.04275e-150	8	7	14	10	9	1343	1210	1338	1021	1435
ENSGALG00000045907	protein_coding	ENSGALG00000045907	1	Uncharacterized protein	6.89117	-2.00273	77.9671	1.04772e-18	2.84817e-16	0	0	0	0	0	17	11	15	16	17
ENSGALG00000053646	lncRNA		2		6.88153	-2.0006	28.1571	1.11856e-07	6.96429e-06	0	0	0	0	0	2	3	0	14	58
ENSGALG00000029783	protein_coding	ENSGALG00000029783		Uncharacterized protein	6.85633	1.30593	338.43	1.40186e-75	1.12738e-72	0	6	1	0	0	180	230	204	150	184
ENSGALG00000039023	protein_coding	LOC427025	W	Nipped-B protein	6.84933	6.87978	938.706	3.78294e-206	3.65073e-202	60	80	99	60	74	9051	9558	10328	6995	10446
ENSGALG00000052670	snRNA	U6	W		6.83758	-2.04298	73.9274	8.1045e-18	1.90762e-15	0	0	0	0	0	20	12	18	7	17
ENSGALG00000052130	lncRNA		4		6.75518	4.21883	54.3536	1.67471e-13	2.81075e-11	11	13	16	17	5	313	251	144	907	5882
ENSGALG00000047877	lncRNA		6		6.68423	-2.16478	24.6456	6.89024e-07	3.55585e-05	0	0	0	0	0	0	1	1	17	47
ENSGALG00000043758	protein_coding	ATP5F1AW	W	ATP synthase, H+ transporting, mitochondrial F1 complex, alpha subunit 1, cardiac muscle	6.65857	2.13892	422.386	7.38006e-94	7.49697e-91	4	2	3	1	5	405	326	384	247	345
ENSGALG00000047688	lncRNA		8		6.647	-2.18618	30.3901	3.5333e-08	2.47987e-06	0	0	0	0	0	0	4	3	13	45
ENSGALG00000040263	protein_coding	LOC107049046	W	60S ribosomal protein L17	6.6101	2.27938	221.69	3.8695e-50	2.66733e-47	1	2	0	1	13	407	383	269	393	410
ENSGALG00000010794	protein_coding	MEOX2	2	Homeobox domain-containing protein	6.57013	-2.24002	23.8201	1.05771e-06	5.26155e-05	0	0	0	0	0	1	0	1	11	49
ENSGALG00000054448	lncRNA		Z		6.53877	-2.27082	40.2097	2.28111e-10	2.65227e-08	0	0	0	0	0	3	4	5	12	36
ENSGALG00000017272	protein_coding	VWF	1	von Willebrand factor	6.4263	5.47996	51.7405	6.3342e-13	1.01038e-10	59	21	28	46	29	638	587	450	2240	14038
ENSGALG00000053953	lncRNA		Z		6.31983	4.77279	17.6214	2.69532e-05	0.000944145	0	0	6	1	111	217	248	175	1340	9018
ENSGALG00000052118	lncRNA				6.2472	-2.48256	28.6651	8.60396e-08	5.4807e-06	0	0	0	0	0	1	1	3	10	34
ENSGALG00000048492	lncRNA		2		6.23974	3.96978	50.8984	9.72705e-13	1.52636e-10	18	18	21	12	6	272	236	129	794	4838
ENSGALG00000052989	lncRNA		2		6.17092	-2.52891	26.4258	2.73853e-07	1.55918e-05	0	0	0	0	0	1	1	2	7	36
ENSGALG00000048170	protein_coding	ENSGALG00000048170	W	Reverse transcriptase domain-containing protein	6.12099	-1.4622	91.6253	1.04747e-21	4.12598e-19	0	0	0	1	0	21	12	25	26	35
ENSGALG00000030382	protein_coding	LOC107049174	W	Golgi phosphoprotein 3-like	6.10926	7.12188	597.51	5.82721e-132	8.65161e-129	159	157	178	93	145	9009	10304	13412	8324	13512
ENSGALG00000030564	lncRNA				6.08657	-2.60607	25.4297	4.5881e-07	2.4736e-05	0	0	0	0	0	0	2	1	13	27
ENSGALG00000047579	lncRNA		Z		6.05951	-2.59825	23.9681	9.79472e-07	4.91033e-05	0	0	0	0	0	2	2	0	4	36
ENSGALG00000016867	protein_coding	ITGBL1	1	integrin subunit beta like 1	6.00037	2.6433	48.0203	4.21828e-12	6.31139e-10	8	7	6	6	7	83	65	108	251	1984
ENSGALG00000048724	lncRNA		1		5.97052	-2.67903	27.9296	1.25812e-07	7.75817e-06	0	0	0	0	0	0	3	2	10	25
ENSGALG00000037350	miRNA	gga-mir-7b	W		5.93291	-2.70329	43.2629	4.78572e-11	6.37029e-09	0	0	0	0	0	10	6	13	5	5
ENSGALG00000048341	lncRNA		8		5.88971	-1.06693	28.3905	9.91501e-08	6.23354e-06	0	0	2	0	0	0	13	13	15	126
ENSGALG00000047063	protein_coding	ENSGALG00000047063	3	Uncharacterized protein	5.88923	-2.72965	28.4806	9.46417e-08	5.98912e-06	0	0	0	0	0	2	2	1	8	25
ENSGALG00000015434	protein_coding	GRIK2	3	glutamate ionotropic receptor kainate type subunit 2	5.87403	4.28597	43.0259	5.40193e-11	7.04477e-09	16	26	34	30	14	244	208	148	1031	6147
ENSGALG00000047499	lncRNA		Z		5.87048	2.31606	42.1728	8.35535e-11	1.06096e-08	6	8	8	4	4	81	55	35	220	1582
ENSGALG00000011227	protein_coding	CDS1	4	CDP-diacylglycerol synthase 1	5.79757	-2.78373	28.5235	9.25699e-08	5.87728e-06	0	0	0	0	0	2	2	2	5	25
ENSGALG00000050879	pseudogene		W		5.7819	-2.80232	40.1892	2.30517e-10	2.66419e-08	0	0	0	0	0	6	9	5	7	8
ENSGALG00000048472	lncRNA		Z		5.77469	-2.78826	23.9186	1.00498e-06	5.02514e-05	0	0	0	0	0	4	0	2	2	28
ENSGALG00000049734	lncRNA		Z		5.75022	-2.81024	21.618	3.32709e-06	0.000152532	0	0	0	0	0	1	1	0	5	28
ENSGALG00000033499	lncRNA		3		5.73332	-2.81364	20.5002	5.96257e-06	0.000255174	0	0	0	0	0	1	1	0	3	30
ENSGALG00000020392	protein_coding	PRIMA1	5	proline rich membrane anchor 1	5.71711	-1.79717	17.4048	3.02062e-05	0.00104482	0	0	1	0	0	0	0	2	7	83
ENSGALG00000049539	lncRNA				5.69	-2.83988	18.4925	1.70577e-05	0.000623542	0	0	0	0	0	0	1	0	3	30
ENSGALG00000035895	lncRNA				5.64554	-2.8856	21.4672	3.59938e-06	0.000162317	0	0	0	0	0	0	0	2	7	23
ENSGALG00000052776	lncRNA		14		5.58247	-2.91763	24.4197	7.74735e-07	3.96636e-05	0	0	0	0	0	1	1	2	4	23
ENSGALG00000028081	protein_coding	ONECUT3	28	One cut domain family member	5.57315	4.56603	44.5282	2.50718e-11	3.45651e-09	32	35	38	38	34	328	318	227	1117	7453
ENSGALG00000049821	miRNA		W		5.5619	-2.93984	34.3391	4.62986e-09	4.11802e-07	0	0	0	0	0	7	3	11	4	5
ENSGALG00000015554	protein_coding	SORCS2	4	PKD domain-containing protein	5.50617	4.3357	36.6599	1.40644e-09	1.48337e-07	29	32	22	31	42	239	171	127	938	6572
ENSGALG00000052749	lncRNA		12		5.4787	-2.99349	29.4099	5.8578e-08	3.91216e-06	0	0	0	0	0	0	2	5	9	12
ENSGALG00000050935	miRNA		W		5.46824	-2.99629	32.4743	1.20781e-08	9.75393e-07	0	0	0	0	0	6	3	10	5	4
ENSGALG00000049745	lncRNA		15		5.45196	-2.98013	16.5845	4.65292e-05	0.00152472	0	0	0	0	0	0	0	1	1	27
ENSGALG00000006190	protein_coding	FHL1	4	four and a half LIM domains 1	5.43484	6.41931	45.5652	1.47641e-11	2.08002e-09	115	161	184	115	139	1045	1346	1032	4240	26406
ENSGALG00000050530	snoRNA	SNORD58	W		5.42738	-3.02153	31.1432	2.39681e-08	1.77245e-06	0	0	0	0	0	9	5	3	8	2
ENSGALG00000031578	protein_coding	CSMD3	2	CUB and Sushi multiple domains 3	5.41924	5.75341	43.1362	5.10591e-11	6.70402e-09	81	87	101	84	97	794	687	522	2483	17021
ENSGALG00000049961	lncRNA		2		5.33538	-3.06397	18.643	1.57623e-05	0.000582813	0	0	0	0	0	0	0	1	4	21
ENSGALG00000033974	protein_coding	HGF	1	Hepatocyte growth factor	5.33459	-3.06503	22.7227	1.87148e-06	8.91889e-05	0	0	0	0	0	2	2	0	3	19
ENSGALG00000048542	protein_coding	UBE2R2L	W	ubiquitin-conjugating enzyme E2 R2-like	5.31992	5.29902	519.201	6.31355e-115	8.70413e-112	63	59	76	76	76	2721	2974	3795	2154	3631
ENSGALG00000048139	protein_coding	ENSGALG00000048139		Uncharacterized protein	5.29545	4.63231	43.8477	3.54954e-11	4.82462e-09	22	64	47	31	62	449	360	308	1236	7465
ENSGALG00000046961	lncRNA		3		5.29203	-1.56037	31.2603	2.25648e-08	1.68156e-06	0	0	1	0	1	4	3	7	20	76
ENSGALG00000050360	lncRNA		8		5.27894	-1.58342	25.5116	4.39724e-07	2.37734e-05	0	0	2	0	0	0	9	8	11	81
ENSGALG00000040468	lncRNA				5.27069	-2.13492	23.3188	1.37251e-06	6.72354e-05	1	0	0	0	0	0	2	4	14	47
ENSGALG00000046750	snoRNA	SNORD58	W		5.26333	-3.1161	27.5446	1.53515e-07	9.2305e-06	0	0	0	0	0	8	3	0	8	5
ENSGALG00000015058	protein_coding	PTPRD	Z	Protein-tyrosine-phosphatase	5.20152	2.12983	36.2266	1.75659e-09	1.8034e-07	7	6	9	6	13	59	56	35	199	1363
ENSGALG00000051307	lncRNA				5.19258	-2.19361	19.9571	7.91996e-06	0.000322496	0	1	0	0	0	0	3	1	8	52
ENSGALG00000051384	lncRNA		2		5.17361	4.00764	42.1254	8.56033e-11	1.07989e-08	42	36	34	19	27	284	256	152	805	4847
ENSGALG00000048581	lncRNA				5.1708	-2.21018	19.9446	7.97188e-06	0.000323927	0	1	0	0	0	0	3	1	8	51
ENSGALG00000034183	lncRNA				5.12861	-3.18895	19.3732	1.07506e-05	0.000418342	0	0	0	0	0	0	1	0	6	15
ENSGALG00000043260	lncRNA				5.12861	-3.18895	19.3732	1.07506e-05	0.000418342	0	0	0	0	0	0	1	0	6	15
ENSGALG00000015269	protein_coding	OPRK1	2	Kappa-type opioid receptor	5.1145	-3.19287	23.749	1.09751e-06	5.43154e-05	0	0	0	0	0	2	1	2	3	14
ENSGALG00000048834	lncRNA		2		5.10782	-3.19342	20.9463	4.72341e-06	0.000207197	0	0	0	0	0	1	0	2	3	16
ENSGALG00000051953	lncRNA				5.08638	-3.19625	16.9795	3.77849e-05	0.00127053	0	0	0	0	0	0	1	0	2	19
ENSGALG00000054731	lncRNA		3		5.08311	-0.547433	18.7504	1.48993e-05	0.000559479	2	3	1	0	0	2	4	1	29	210
ENSGALG00000054195	protein_coding	ENSGALG00000054195		Uncharacterized protein	5.06105	4.64086	41.0558	1.47948e-10	1.78471e-08	28	82	55	33	69	452	358	313	1239	7471
ENSGALG00000029254	lncRNA				5.05541	-3.22493	16.7983	4.15695e-05	0.00138095	0	0	0	0	0	0	0	0	5	16
ENSGALG00000053841	protein_coding	ENSGALG00000053841	W	CCHC-type domain-containing protein	5.05505	-3.2267	24.9449	5.89922e-07	3.10248e-05	0	0	0	0	0	4	2	5	2	8
ENSGALG00000000367	protein_coding	ASIC2	27	acid sensing ion channel subunit 2	5.0496	1.12315	31.0169	2.55796e-08	1.87012e-06	1	4	5	7	5	28	27	14	97	670
ENSGALG00000047345	lncRNA		2		5.04056	-3.22789	18.9704	1.3276e-05	0.000505404	0	0	0	0	0	0	0	2	3	16
ENSGALG00000055126	lncRNA		2		5.0286	-2.29723	15.5518	8.02734e-05	0.00243993	1	0	0	0	0	1	0	0	7	50
ENSGALG00000040780	protein_coding	UBAP2	W	ubiquitin associated protein 2	4.98888	4.80926	455.072	5.68086e-101	6.85289e-98	64	64	67	68	49	1916	2035	2710	1504	2643
ENSGALG00000039427	lncRNA		20		4.96174	-3.26509	17.9763	2.23672e-05	0.000803239	0	0	0	0	0	0	2	0	2	16
ENSGALG00000034488	protein_coding	LOC427010	W	DZF domain-containing protein	4.9468	5.46455	368.304	4.37932e-82	4.22626e-79	61	87	142	100	120	3218	3187	4331	2392	3875
ENSGALG00000053800	lncRNA		1		4.94617	-3.26675	15.7264	7.31965e-05	0.00225682	0	0	0	0	0	1	0	0	1	18
ENSGALG00000054127	lncRNA		1		4.94617	-3.26675	15.7264	7.31965e-05	0.00225682	0	0	0	0	0	1	0	0	1	18
ENSGALG00000047763	lncRNA		1		4.93482	-3.26865	15.8223	6.95775e-05	0.002173	0	0	0	0	0	0	3	0	0	17
ENSGALG00000037178	lncRNA				4.9223	-3.29509	20.3833	6.33821e-06	0.000268865	0	0	0	0	0	0	1	1	5	12
ENSGALG00000052405	protein_coding	ENSGALG00000052405	W	Uncharacterized protein	4.91764	-3.29707	22.8165	1.7823e-06	8.51492e-05	0	0	0	0	0	3	2	7	2	5
ENSGALG00000054725	lncRNA				4.90991	-3.29743	16.2286	5.61388e-05	0.00179691	0	0	0	0	0	0	0	0	4	15
ENSGALG00000054618	lncRNA		2		4.90268	-3.29893	17.4918	2.88553e-05	0.00100169	0	0	0	0	0	0	0	1	3	15
ENSGALG00000046684	lncRNA		Z		4.88353	4.40318	34.9715	3.34566e-09	3.11538e-07	37	69	42	46	58	294	240	182	1048	6548
ENSGALG00000048969	miRNA		W		4.85311	-3.3287	21.8151	3.00231e-06	0.000139297	0	0	0	0	0	6	2	2	5	3
ENSGALG00000051581	lncRNA		1		4.82558	-3.33602	15.5621	7.98396e-05	0.00243057	0	0	0	0	0	0	0	0	3	15
ENSGALG00000051450	lncRNA		28		4.78739	-3.36385	19.7012	9.05448e-06	0.00036058	0	0	0	0	0	0	1	1	8	7
ENSGALG00000048485	lncRNA				4.76227	-3.37174	17.8484	2.39218e-05	0.000847183	0	0	0	0	0	0	1	0	4	12
ENSGALG00000050881	protein_coding	ENSGALG00000050881	W	Uncharacterized protein	4.75407	-3.37627	20.2722	6.71712e-06	0.000283072	0	0	0	0	0	4	2	3	0	8
ENSGALG00000047980	lncRNA				4.75262	-3.37533	19.4977	1.0072e-05	0.000394319	0	0	0	0	0	0	3	10	0	4
ENSGALG00000048942	lncRNA				4.75073	-1.987	23.3653	1.33972e-06	6.57964e-05	0	0	1	1	0	0	6	4	12	54
ENSGALG00000046888	lncRNA		4		4.74926	-3.37374	15.4714	8.37623e-05	0.00253401	0	0	0	0	0	0	0	0	3	14
ENSGALG00000038834	protein_coding	MAGI2	1	membrane associated guanylate kinase, WW and PDZ domain containing 2	4.74449	5.35843	35.2052	2.96731e-09	2.83525e-07	129	76	95	97	135	636	591	361	1918	12607
ENSGALG00000051521	lncRNA		Z		4.72887	-3.37706	15.3232	9.05949e-05	0.00272363	0	0	0	0	0	1	0	0	1	15
ENSGALG00000052893	lncRNA		1		4.69538	-2.5616	25.9408	3.52056e-07	1.94144e-05	0	0	0	0	1	2	4	1	12	25
ENSGALG00000051363	lncRNA		7		4.67627	-3.41163	17.9199	2.30403e-05	0.00082352	0	0	0	0	0	2	0	0	3	11
ENSGALG00000051607	lncRNA		1		4.673	-2.57347	29.0994	6.87573e-08	4.49859e-06	0	0	1	0	0	4	2	7	4	27
ENSGALG00000033705	protein_coding	LOC430766	W	transitional endoplasmic reticulum ATPase-like	4.67191	5.46803	442.339	3.35234e-98	3.80608e-95	98	130	182	118	90	3243	3761	3722	2399	3819
ENSGALG00000052239	lncRNA		7		4.65541	-3.4144	14.5878	0.000133779	0.00384809	0	0	0	0	0	0	0	0	2	14
ENSGALG00000036131	lncRNA		1		4.64772	-3.41699	16.2632	5.51233e-05	0.00177322	0	0	0	0	0	1	0	2	0	13
ENSGALG00000051029	miRNA		W		4.59917	-3.44716	18.36	1.8286e-05	0.00066718	0	0	0	0	0	5	0	3	4	3
ENSGALG00000012538	protein_coding	NR4A2	7	Nuclear receptor subfamily 4 group A member 2	4.58104	-3.45371	17.0275	3.6843e-05	0.00124537	0	0	0	0	0	1	1	0	2	11
ENSGALG00000047830	lncRNA				4.57649	-3.45391	15.9417	6.5322e-05	0.00205339	0	0	0	0	0	0	0	1	2	12
ENSGALG00000016767	protein_coding	AFF3	1	AF4/FMR2 family member 3	4.56472	4.16407	32.4144	1.24562e-08	9.93463e-07	34	63	70	64	36	248	226	187	782	5562
ENSGALG00000008704	protein_coding	CUBN	2	cubilin	4.54204	4.38877	34.9762	3.33754e-09	3.11538e-07	62	74	47	76	52	360	292	260	872	6406
ENSGALG00000054388	miRNA		16		4.5053	-3.48879	16.9073	3.92496e-05	0.0013152	0	0	0	0	0	1	0	1	5	7
ENSGALG00000050238	lncRNA				4.50476	-3.48948	16.5797	4.6648e-05	0.00152602	0	0	0	0	0	0	1	0	5	8
ENSGALG00000050030	lncRNA		8		4.4988	-1.83075	20.9718	4.66095e-06	0.000204923	0	0	3	0	0	1	11	2	9	64
ENSGALG00000048033	snoRNA	SNORD58	W		4.49736	-3.49191	17.2448	3.28603e-05	0.00112453	0	0	0	0	0	4	4	3	2	1
ENSGALG00000047330	lncRNA		2		4.49347	-3.49305	16.1056	5.99076e-05	0.00190817	0	0	0	0	0	0	0	1	3	10
ENSGALG00000053587	lncRNA		Z		4.49046	-3.49343	15.0189	0.000106438	0.00312293	0	0	0	0	0	0	0	0	3	11
ENSGALG00000055136	lncRNA		1		4.48708	-3.49592	16.7329	4.30276e-05	0.00142205	0	0	0	0	0	1	1	2	1	9
ENSGALG00000048715	lncRNA		1		4.48573	-3.49575	16.3998	5.12899e-05	0.0016582	0	0	0	0	0	0	0	4	1	9
ENSGALG00000053805	lncRNA		1		4.48398	-3.4952	15.5686	7.95654e-05	0.00242605	0	0	0	0	0	0	1	0	2	11
ENSGALG00000050237	lncRNA		18		4.47252	-3.49687	14.711	0.000125311	0.00362071	0	0	0	0	0	0	0	1	1	12
ENSGALG00000014884	protein_coding	ISL1	Z	Insulin gene enhancer protein ISL-1	4.4714	-3.49711	14.7143	0.000125091	0.00361977	0	0	0	0	0	0	1	0	1	12
ENSGALG00000047844	lncRNA		Z		4.45926	-1.07769	85.2475	2.63257e-20	8.32971e-18	0	0	0	6	0	34	38	39	14	34
ENSGALG00000044563	lncRNA		Z		4.44183	-3.49915	11.777	0.000599671	0.0144317	0	0	0	0	0	0	0	0	0	14
ENSGALG00000053069	lncRNA		4		4.42157	4.11686	33.9301	5.71291e-09	4.94462e-07	30	80	87	45	46	305	255	203	879	5071
ENSGALG00000053541	lncRNA				4.41815	-1.87744	20.4474	6.12927e-06	0.000260575	0	0	2	1	0	0	6	4	12	61
ENSGALG00000054669	lncRNA		1		4.40525	-2.74262	10.9446	0.000938758	0.0213415	0	0	1	0	0	0	0	0	1	36
ENSGALG00000040728	lncRNA				4.40133	-1.89067	20.4527	6.11246e-06	0.000260434	0	0	2	1	0	0	6	4	12	60
ENSGALG00000052499	protein_coding	ENSGALG00000052499	3	Uncharacterized protein	4.39962	-3.53296	15.8187	6.97119e-05	0.00217368	0	0	0	0	0	1	0	1	4	7
ENSGALG00000039051	protein_coding	ENSGALG00000039051	33	Homeobox domain-containing protein	4.39465	-3.535	15.8586	6.82567e-05	0.00213867	0	0	0	0	0	1	2	0	3	7
ENSGALG00000048111	lncRNA				4.38896	-3.53738	15.7743	7.13663e-05	0.00221454	0	0	0	0	0	4	0	1	1	7
ENSGALG00000053087	lncRNA		3		4.38464	-3.53852	15.4952	8.27158e-05	0.00250628	0	0	0	0	0	2	1	0	1	9
ENSGALG00000051978	lncRNA		Z		4.38135	0.423001	181.322	2.4938e-41	1.55267e-38	3	3	7	6	2	88	89	88	105	110
ENSGALG00000022762	protein_coding	FAM155A	1	family with sequence similarity 155 member A	4.37569	-3.5391	14.3468	0.000152039	0.00427149	0	0	0	0	0	1	0	0	1	11
ENSGALG00000053367	lncRNA				4.36154	-2.77702	25.638	4.11859e-07	2.24556e-05	0	0	0	1	0	2	5	1	8	19
ENSGALG00000017237	protein_coding	TYR	1	Tyrosinase	4.35593	-3.54133	13.1232	0.000291654	0.00764839	0	0	0	0	0	0	1	0	0	12
ENSGALG00000047838	protein_coding	ENSGALG00000047838		immunoglobulin-like receptor	4.304	4.71626	34.131	5.15241e-09	4.49985e-07	48	109	149	66	100	493	393	374	1267	7631
ENSGALG00000052357	protein_coding	ENSGALG00000052357		Uncharacterized protein	4.30209	4.71343	34.3922	4.50534e-09	4.02581e-07	53	104	86	65	153	503	388	422	1263	7559
ENSGALG00000048460	protein_coding	ENSGALG00000048460	Z	Uncharacterized protein	4.29416	-2.81132	13.8398	0.00019907	0.00548893	0	1	0	0	0	1	0	0	4	29
ENSGALG00000046818	lncRNA		20		4.29034	-3.57737	14.2995	0.000155907	0.00436742	0	0	0	0	0	0	0	0	4	8
ENSGALG00000038476	protein_coding	PRDM13	3	PR/SET domain 13	4.28979	-2.80758	12.5835	0.000389174	0.00988349	1	0	0	0	0	0	0	0	6	28
ENSGALG00000050705	lncRNA		3		4.28393	-3.5793	14.0679	0.000176329	0.00490392	0	0	0	0	0	0	0	0	3	9
ENSGALG00000031103	lncRNA		6		4.27533	-3.58124	13.617	0.000224146	0.00606765	0	0	0	0	0	0	0	0	2	10
ENSGALG00000047237	lncRNA		3		4.27437	-3.58258	14.322	0.000154055	0.00432183	0	0	0	0	0	1	1	0	1	9
ENSGALG00000042494	lncRNA		2		4.26937	-3.58303	13.8246	0.000200693	0.00551848	0	0	0	0	0	0	1	0	1	10
ENSGALG00000040115	lncRNA		2		4.26034	-2.81373	13.5579	0.000231312	0.00621804	1	0	0	0	0	0	0	2	2	30
ENSGALG00000050844	lncRNA		27		4.25405	-3.58472	12.8556	0.000336476	0.0086246	0	0	0	0	0	0	0	1	0	11
ENSGALG00000050636	protein_coding	ENSGALG00000050636	31	Uncharacterized protein	4.22533	-2.85976	26.3152	2.89991e-07	1.64138e-05	0	0	0	1	0	7	16	1	3	5
ENSGALG00000054587	lncRNA				4.19084	-3.61618	13.4827	0.000240777	0.00643662	0	0	0	0	0	5	0	0	6	0
ENSGALG00000046875	protein_coding	ENSGALG00000046875	2	Uncharacterized protein	4.17661	-3.62008	13.6457	0.000220748	0.0060094	0	0	0	0	0	5	0	0	4	2
ENSGALG00000049761	lncRNA		1		4.17042	-2.40408	13.3545	0.000257805	0.00683502	0	1	0	1	0	0	0	1	9	41
ENSGALG00000053863	lncRNA		Z		4.16918	-3.62313	13.7078	0.00021356	0.00585501	0	0	0	0	0	2	2	0	3	4
ENSGALG00000054262	protein_coding	ITPRID1	2	coiled-coil domain containing 129	4.16749	-2.90937	13.0414	0.000304686	0.00797435	0	1	0	0	0	0	0	0	9	21
ENSGALG00000035438	lncRNA		10		4.16393	-3.6257	13.6581	0.000219292	0.00598663	0	0	0	0	0	1	1	5	1	3
ENSGALG00000034536	lncRNA		1		4.16171	-3.62611	13.3314	0.000261001	0.00691027	0	0	0	0	0	0	1	0	2	8
ENSGALG00000050068	lncRNA				4.1599	-3.62624	12.9831	0.000314308	0.00815619	0	0	0	0	0	0	0	0	2	9
ENSGALG00000049627	lncRNA		1		4.15846	-3.62728	13.3202	0.000262563	0.00694209	0	0	0	0	0	2	0	0	1	8
ENSGALG00000029863	protein_coding	PHYHIPL	6	Fibronectin type-III domain-containing protein	4.1489	-3.62819	12.4309	0.000422289	0.010599	0	0	0	0	0	0	0	0	1	10
ENSGALG00000053443	lncRNA		8		4.14682	-2.89191	17.9628	2.25264e-05	0.000806646	0	0	0	1	0	2	2	1	2	24
ENSGALG00000053316	lncRNA		Z		4.14566	0.446474	173.047	1.5983e-39	9.64026e-37	4	3	7	7	4	88	89	89	107	111
ENSGALG00000023070	protein_coding	SPIA1	5	serpin peptidase inhibitor, clade A (alpha-1 antiproteinase, antitrypsin), member 1	4.14382	-2.9155	21.7053	3.17918e-06	0.000146098	0	0	1	0	0	2	3	1	5	19
ENSGALG00000054094	lncRNA		1		4.12835	-3.63012	11.2701	0.000787669	0.0183166	0	0	0	0	0	0	0	0	0	11
ENSGALG00000052234	lncRNA		Z		4.09011	-2.48743	17.2511	3.27508e-05	0.00112278	0	0	2	0	0	0	2	3	7	35
ENSGALG00000052543	lncRNA		1		4.07987	-2.94544	18.8851	1.38831e-05	0.000526441	0	1	0	0	0	4	0	2	3	20
ENSGALG00000048050	lncRNA		Z		4.04181	-2.97478	13.539	0.000233657	0.00627235	0	0	1	0	0	0	0	1	4	23
ENSGALG00000017238	protein_coding	GRM5	1	glutamate receptor, metabotropic 5	4.01619	4.00196	28.3803	9.96741e-08	6.24613e-06	58	60	58	103	56	256	203	194	768	4697
ENSGALG00000050929	lncRNA		Z		4.01197	-2.97486	15.6432	7.64857e-05	0.00234326	0	0	0	0	1	1	2	0	3	22
ENSGALG00000051653	lncRNA		27		3.97275	-2.54242	17.213	3.34137e-05	0.00114145	2	0	0	0	0	0	10	0	10	24
ENSGALG00000052590	lncRNA		4		3.96941	-3.00213	14.3777	0.000149564	0.00421421	0	0	0	0	1	0	0	2	4	21
ENSGALG00000016875	protein_coding	CLYBL	1	Carboxymethylenebutenolidase homolog	3.95645	5.09575	30.621	3.13675e-08	2.25064e-06	118	215	139	109	177	694	542	405	1659	9743
ENSGALG00000054870	protein_coding	LOC107049482	W	PITH domain-containing protein	3.95499	-1.51463	69.7177	6.8429e-17	1.4675e-14	1	4	1	0	0	27	17	19	22	24
ENSGALG00000010935	protein_coding	PTPRQ	1	Protein-tyrosine-phosphatase	3.91157	-3.03188	13.1564	0.000286537	0.00752442	0	0	0	1	0	1	0	0	4	21
ENSGALG00000048167	lncRNA				3.88963	-3.05808	19.9111	8.11265e-06	0.000328265	1	0	0	0	0	1	3	1	6	14
ENSGALG00000046917	lncRNA		1		3.87835	-3.06518	13.8244	0.000200714	0.00551848	0	0	1	0	0	2	0	0	3	20
ENSGALG00000050798	lncRNA				3.87686	-3.06566	12.7785	0.000350619	0.00895146	0	0	1	0	0	0	0	1	3	21
ENSGALG00000050013	lncRNA		1		3.87303	-2.61564	15.1099	0.000101427	0.00299793	0	0	1	0	1	1	0	2	6	32
ENSGALG00000040704	protein_coding	SPIN1W	W	spindlin 1-W	3.84464	5.22907	342.556	1.77096e-76	1.48615e-73	133	188	244	168	167	2395	2611	3346	2258	3272
ENSGALG00000029985	lncRNA		12		3.81749	-1.82211	23.564	1.20824e-06	5.94906e-05	0	0	2	2	1	0	8	11	21	44
ENSGALG00000052699	lncRNA		27		3.79942	-2.03374	12.3955	0.000430361	0.0107735	4	0	0	0	0	0	11	0	18	41
ENSGALG00000031018	protein_coding	RNF165	Z	RING-type domain-containing protein	3.79417	3.39621	24.7667	6.47042e-07	3.36619e-05	38	43	79	44	56	161	129	92	516	3072
ENSGALG00000048616	protein_coding	ENSGALG00000048616	1	RING-type domain-containing protein	3.76268	-3.12876	11.0032	0.000909533	0.020775	0	0	1	0	0	0	0	0	3	20
ENSGALG00000049797	lncRNA		2		3.75709	-3.12341	13.3733	0.00025523	0.00677606	0	0	0	1	0	0	1	0	5	17
ENSGALG00000053352	lncRNA		27		3.71137	-2.09716	12.1756	0.000484191	0.0119474	4	0	0	0	0	0	11	0	16	39
ENSGALG00000015531	protein_coding	PPP2R2C	4	Serine/threonine-protein phosphatase 2A 55 kDa regulatory subunit B	3.6806	5.14674	25.6134	4.17125e-07	2.26787e-05	92	191	270	158	237	645	486	402	1806	9981
ENSGALG00000047240	protein_coding	ENSGALG00000047240	Z	Reverse transcriptase domain-containing protein	3.67397	-0.352844	86.6352	1.30501e-20	4.26916e-18	5	0	11	3	0	49	81	46	42	49
ENSGALG00000034946	lncRNA		9		3.67064	4.76214	26.3444	2.85643e-07	1.62153e-05	107	143	184	147	144	453	414	299	1326	7716
ENSGALG00000047746	lncRNA		5		3.66045	-3.18244	18.079	2.11928e-05	0.000764565	0	0	0	0	1	2	2	1	8	8
ENSGALG00000054993	lncRNA		Z		3.63724	-2.42758	10.5511	0.00116118	0.0259097	0	0	1	0	2	0	0	1	6	42
ENSGALG00000051273	lncRNA				3.62698	-3.19364	12.2792	0.000458039	0.0113877	0	1	0	0	0	0	1	0	3	17
ENSGALG00000047538	lncRNA		10		3.59222	-3.21944	16.6472	4.50174e-05	0.00148021	0	1	0	0	0	0	0	8	6	6
ENSGALG00000035500	lncRNA		6		3.57826	-3.22445	17.269	3.24433e-05	0.00111421	0	1	0	0	0	8	0	5	2	5
ENSGALG00000001869	protein_coding	LINGO2	Z	leucine rich repeat and Ig domain containing 2	3.56495	-0.911988	17.2942	3.20154e-05	0.00110345	4	3	3	0	3	6	5	3	31	130
ENSGALG00000051786	lncRNA		1		3.53524	5.03249	21.3269	3.87269e-06	0.000172625	95	476	103	142	143	600	489	348	1644	9132
ENSGALG00000050817	protein_coding	ENSGALG00000050817	W	Uncharacterized protein	3.50555	-3.26215	16.6516	4.49114e-05	0.00147924	0	0	1	0	0	3	3	4	2	7
ENSGALG00000031667	lncRNA		3		3.49095	-3.26117	13.4067	0.000250724	0.00669327	0	0	0	0	1	1	0	1	3	14
ENSGALG00000048028	protein_coding	ENSGALG00000048028	1	Reverse transcriptase domain-containing protein	3.48807	-3.28515	13.3788	0.000254478	0.00677473	0	0	1	0	0	0	0	8	9	1
ENSGALG00000047133	lncRNA				3.47692	-2.86145	17.574	2.76347e-05	0.000966265	0	0	1	1	0	0	4	3	4	20
ENSGALG00000037493	lncRNA		5		3.46924	-3.26596	10.4406	0.00123274	0.0273169	0	1	0	0	0	1	0	0	1	17
ENSGALG00000050871	lncRNA		27		3.46154	-2.28068	11.2792	0.00078382	0.0182815	4	0	0	0	0	0	8	0	15	32
ENSGALG00000050308	lncRNA		3		3.41687	-3.30092	11.2359	0.000802313	0.0185677	0	0	1	0	0	0	1	0	2	15
ENSGALG00000026153	protein_coding	FOXO6	23	Fork-head domain-containing protein	3.35113	-2.37089	17.5145	2.85126e-05	0.000993359	0	2	1	0	1	6	4	1	4	36
ENSGALG00000052860	lncRNA		1		3.35049	-3.33537	12.9007	0.000328451	0.00846387	0	0	1	0	0	1	1	0	3	12
ENSGALG00000053169	lncRNA		3		3.33565	-3.33566	12.9989	0.000311676	0.00812926	1	0	0	0	0	0	2	1	2	12
ENSGALG00000050753	protein_coding	ENSGALG00000050753	3	Uncharacterized protein	3.33099	-3.3356	11.8892	0.000564599	0.0136387	0	0	0	0	1	0	0	2	2	13
ENSGALG00000027960	protein_coding	GRPR	1	G_PROTEIN_RECEP_F1_2 domain-containing protein	3.32718	-3.33727	12.4652	0.000414595	0.0104466	0	0	0	0	1	1	1	1	1	13
ENSGALG00000051994	lncRNA		1		3.32325	-2.94454	15.0184	0.000106465	0.00312293	0	1	0	1	0	1	1	3	3	20
ENSGALG00000054710	protein_coding	LOC112531327		osteoclast-associated immunoglobulin-like receptor	3.31127	4.90098	27.6459	1.45678e-07	8.84192e-06	143	269	197	124	270	674	573	614	1404	7733
ENSGALG00000003886	protein_coding	SGCD	13	sarcoglycan delta	3.30984	1.96843	16.8492	4.04701e-05	0.00135141	24	16	33	28	27	22	578	33	20	802
ENSGALG00000040107	lncRNA				3.28886	-2.41683	19.5006	1.00567e-05	0.000394319	0	2	0	0	2	7	1	3	10	27
ENSGALG00000014485	protein_coding	LDB2	4	LIM domain-binding protein 2	3.28761	5.27164	16.9355	3.8671e-05	0.00129807	192	259	382	262	231	437	345	339	1078	12246
ENSGALG00000035785	protein_coding	LOC425347	W	zinc finger protein 532-like	3.28613	2.37101	60.6192	6.92542e-15	1.22631e-12	6	66	51	39	16	381	260	410	414	345
ENSGALG00000054384	protein_coding	ENSGALG00000054384		Uncharacterized protein	3.27533	4.90137	26.9493	2.0886e-07	1.22158e-05	143	272	202	128	281	674	556	615	1404	7726
ENSGALG00000031355	protein_coding	NEDD4L	W	NEDD4 like E3 ubiquitin protein ligase	3.26824	7.55079	249.749	2.94528e-56	2.27387e-53	1285	1481	1349	1170	1175	12815	10518	18329	10721	14893
ENSGALG00000049989	lncRNA		1		3.26443	-2.97153	11.478	0.000704264	0.0166785	0	0	0	0	2	1	0	1	4	21
ENSGALG00000037070	lncRNA		6		3.26439	-2.23977	16.8143	4.12225e-05	0.00137178	2	2	1	0	0	0	3	6	19	28
ENSGALG00000052040	lncRNA		3		3.26248	5.9286	26.2338	3.02488e-07	1.70213e-05	271	452	469	530	381	1170	1431	909	3034	15809
ENSGALG00000049737	lncRNA		1		3.26081	-3.37251	13.2063	0.000279007	0.00736679	1	0	0	0	0	2	2	1	2	9
ENSGALG00000037731	protein_coding	ENSGALG00000037731		Uncharacterized protein	3.23752	4.91156	26.6211	2.47528e-07	1.42613e-05	146	276	210	132	294	679	565	629	1414	7737
ENSGALG00000048767	protein_coding	ENSGALG00000048767		Uncharacterized protein	3.23275	4.91588	26.9123	2.12898e-07	1.24143e-05	148	281	208	137	290	684	583	637	1406	7746
ENSGALG00000046773	lncRNA		1		3.176	-3.41313	11.8682	0.000571006	0.0137762	0	0	1	0	0	1	0	2	2	10
ENSGALG00000050245	lncRNA				3.17033	-3.41253	12.2776	0.000458433	0.0113877	0	0	0	0	1	3	1	2	1	8
ENSGALG00000049496	lncRNA		1		3.16318	-1.41782	15.2242	9.54734e-05	0.00284812	1	0	3	4	3	4	3	6	16	86
ENSGALG00000014840	protein_coding	C6	Z	Sixth complement component	3.15958	-3.41606	9.76212	0.00178144	0.0376189	0	0	1	0	0	0	1	0	1	13
ENSGALG00000050021	lncRNA		1		3.14242	2.9625	22.6692	1.92428e-06	9.1479e-05	20	77	105	49	45	134	158	190	319	2028
ENSGALG00000036222	lncRNA		1		3.13308	-3.06014	13.3748	0.000255031	0.00677606	0	0	1	0	1	0	1	2	5	16
ENSGALG00000013430	protein_coding	LOC420992	2	Uncharacterized protein	3.09166	5.97624	21.6026	3.35393e-06	0.000153374	518	604	430	411	449	1230	1082	784	2837	16979
ENSGALG00000053618	lncRNA		7		3.05039	-3.4561	9.73406	0.00180885	0.0379897	0	0	0	0	1	0	3	0	0	11
ENSGALG00000006112	protein_coding	SCN5A	2	Sodium channel protein	3.03824	-1.86613	14.1758	0.000166501	0.00464398	1	2	1	3	1	2	4	4	6	63
ENSGALG00000049846	protein_coding	ENSGALG00000049846		Uncharacterized protein	3.03505	5.05481	24.4842	7.49236e-07	3.84601e-05	183	367	253	167	356	749	656	713	1528	8359
ENSGALG00000001371	protein_coding	HS3ST3A1	18	heparan sulfate-glucosamine 3-sulfotransferase 3B1	3.02348	-1.42771	16.2575	5.52917e-05	0.00177568	2	1	3	3	3	4	3	8	15	83
ENSGALG00000047454	protein_coding	ENSGALG00000047454	Z	Uncharacterized protein	2.99552	0.545994	116.597	3.5177e-27	1.88597e-24	6	13	15	9	14	84	93	101	111	99
ENSGALG00000050927	lncRNA		2		2.96363	-2.40799	11.2781	0.000784263	0.0182815	1	1	1	0	2	3	0	2	4	39
ENSGALG00000047906	lncRNA				2.94571	-2.88133	15.9649	6.45263e-05	0.00203168	0	0	2	1	0	0	1	9	7	12
ENSGALG00000054724	lncRNA				2.94571	-2.88133	15.9649	6.45263e-05	0.00203168	0	0	2	1	0	0	1	9	7	12
ENSGALG00000051005	lncRNA		1		2.89866	-2.66002	11.5748	0.000668526	0.0159299	0	1	1	1	1	1	0	3	5	28
ENSGALG00000053771	lncRNA		2		2.88103	-2.17606	10.8544	0.000985587	0.0223273	1	1	5	0	0	2	1	3	7	46
ENSGALG00000050735	lncRNA		6		2.87951	-3.53128	9.506	0.00204802	0.0421415	0	1	0	0	0	2	3	1	4	2
ENSGALG00000047423	lncRNA		7		2.86654	-3.5356	9.29188	0.00230171	0.0467636	1	0	0	0	0	6	3	3	0	0
ENSGALG00000053781	protein_coding	ENSGALG00000053781	Z	GCFC domain-containing protein	2.85373	1.17766	131.692	1.74728e-30	9.91889e-28	12	17	27	19	23	161	142	154	161	141
ENSGALG00000051123	protein_coding	ENSGALG00000051123	W	Reverse transcriptase	2.84661	-2.69795	21.782	3.05453e-06	0.00014138	0	0	1	2	1	7	7	8	7	6
ENSGALG00000053323	lncRNA		Z		2.84558	-2.68226	15.2955	9.19359e-05	0.00275251	1	0	0	1	2	2	5	2	4	23
ENSGALG00000005448	protein_coding	MYL3	2	myosin, light chain 3, alkali	2.8451	-2.5038	14.4147	0.00014665	0.00414421	0	1	2	1	1	3	3	1	7	29
ENSGALG00000027170	protein_coding	LOC100859602	W	SWIM-type domain-containing protein	2.82496	6.30617	233.125	1.24131e-52	8.87352e-50	644	938	705	594	708	5238	5391	6003	4445	6403
ENSGALG00000000314	protein_coding	NEFL	22	neurofilament light	2.77102	4.28711	17.8933	2.33643e-05	0.000828962	79	241	211	189	197	387	345	266	902	4993
ENSGALG00000033408	protein_coding	ZBTB7C	Z	zinc finger and BTB domain containing 7C	2.76137	-2.37047	12.8961	0.000329271	0.00847368	0	1	2	2	1	3	2	4	3	37
ENSGALG00000053248	protein_coding	ENSGALG00000053248	Z	Uncharacterized protein	2.73723	1.5194	111.864	3.82668e-26	1.99619e-23	14	35	36	22	28	173	160	213	218	191
ENSGALG00000004960	protein_coding	FBN1	10	fibrillin 1	2.67294	-0.495277	53.7875	2.23394e-13	3.68523e-11	3	12	6	5	6	33	49	40	25	79
ENSGALG00000030707	protein_coding	LOC100858742	W	RNF111_N domain-containing protein	2.65591	4.90474	237.722	1.23421e-53	9.1621e-51	254	326	357	256	313	2077	1967	2303	1680	2190
ENSGALG00000052531	protein_coding	ENSGALG00000052531	16	SRCR domain-containing protein	2.65224	-3.29531	10.2984	0.00133147	0.0291699	0	0	1	1	0	11	3	2	1	0
ENSGALG00000046722	lncRNA		Z		2.62719	-2.04861	9.1447	0.00249439	0.049994	0	3	2	1	3	3	1	1	6	54
ENSGALG00000051606	lncRNA				2.62717	-0.0165706	17.5421	2.81015e-05	0.00098081	2	11	10	8	16	66	187	11	40	16
ENSGALG00000054638	lncRNA				2.57949	-3.33132	10.1926	0.00141005	0.0306134	0	0	2	0	0	7	3	3	3	0
ENSGALG00000052851	lncRNA		1		2.57418	-2.0953	13.8812	0.000194741	0.00538746	2	4	1	2	0	2	2	8	14	35
ENSGALG00000048432	protein_coding	ENSGALG00000048432	W	Uncharacterized protein	2.57267	0.0617129	64.2482	1.09695e-15	2.11722e-13	8	2	11	16	14	54	84	76	45	77
ENSGALG00000047355	protein_coding	ENSGALG00000047355	W	Reverse transcriptase	2.56084	-3.33636	10.0281	0.00154166	0.0332094	0	0	1	0	1	1	5	7	0	3
ENSGALG00000052922	lncRNA		1		2.54234	-3.08728	12.1456	0.000492042	0.0120826	1	1	0	1	0	2	0	4	5	11
ENSGALG00000052502	protein_coding	ENSGALG00000052502	13	Reverse transcriptase domain-containing protein	2.51872	-1.41632	39.7236	2.92569e-10	3.30226e-08	1	2	6	2	6	14	23	19	26	25
ENSGALG00000047839	protein_coding	ENSGALG00000047839	W	Uncharacterized protein	2.51274	0.641226	94.0238	3.11755e-22	1.33715e-19	8	14	25	21	14	107	99	114	77	110
ENSGALG00000048667	lncRNA		2		2.51138	4.55895	17.0192	3.7004e-05	0.00124863	230	218	351	155	340	600	469	331	1019	5706
ENSGALG00000052810	lncRNA				2.49925	-1.22677	21.5484	3.45001e-06	0.000157049	1	5	4	4	6	17	64	6	24	14
ENSGALG00000051108	lncRNA		3		2.47343	-2.39856	12.491	0.000408925	0.0103307	4	0	1	2	0	5	3	2	7	29
ENSGALG00000051323	lncRNA		1		2.46958	-1.75923	34.0629	5.33589e-09	4.6391e-07	0	2	3	5	3	17	17	15	11	21
ENSGALG00000038064	protein_coding	LOC426615	W	mesoderm induction early response protein 3-like	2.46532	3.67096	166.834	3.63648e-38	2.1269e-35	121	122	187	147	137	867	781	975	667	968
ENSGALG00000036587	protein_coding	LHX4	8	LIM homeobox 4	2.45542	-2.91226	12.9243	0.000324348	0.0083805	2	0	0	1	1	1	4	4	3	15
ENSGALG00000041325	lncRNA				2.44935	-1.91635	15.0219	0.000106273	0.00312293	0	0	10	0	2	11	30	7	17	5
ENSGALG00000049167	protein_coding	ENSGALG00000049167	W	Uncharacterized protein	2.44803	0.199204	75.9522	2.90614e-18	7.19121e-16	17	17	6	11	10	88	77	70	61	68
ENSGALG00000020554	protein_coding	ADAMTSL1	Z	ADAMTS like 1	2.43193	0.184483	19.2544	1.14409e-05	0.000444309	10	13	12	11	15	24	17	41	56	227
ENSGALG00000009601	protein_coding	NELL2	1	neural EGFL like 2	2.43119	-1.97472	10.8178	0.00100528	0.0226633	1	4	3	0	3	4	8	1	6	49
ENSGALG00000013079	protein_coding	ENSGALG00000013079	2	ABC transporter domain-containing protein	2.4275	-2.93315	11.4423	0.000717902	0.0169489	2	1	0	1	0	15	3	0	5	3
ENSGALG00000046901	lncRNA		3		2.41024	-2.58916	10.9305	0.000945917	0.021479	0	3	0	2	1	2	2	3	5	26
ENSGALG00000054858	protein_coding	ENSGALG00000054858	2	Uncharacterized protein	2.40644	-2.95981	9.87694	0.00167363	0.0356149	1	0	2	1	0	0	2	14	8	1
ENSGALG00000015511	protein_coding	ROBO1	1	roundabout guidance receptor 1	2.40105	-1.49805	16.7709	4.21758e-05	0.00139629	5	6	3	1	2	9	10	5	19	57
ENSGALG00000047263	lncRNA				2.39996	-0.833247	14.898	0.000113484	0.00331369	1	7	13	1	8	21	89	10	38	9
ENSGALG00000053544	lncRNA				2.39953	-1.56361	12.4733	0.000412808	0.0104152	1	4	2	3	6	17	52	1	20	4
ENSGALG00000013033	protein_coding	CMBL	2	Carboxymethylenebutenolidase homolog	2.39163	-1.90538	12.1073	0.000502257	0.0123178	0	3	4	0	5	9	4	7	4	48
ENSGALG00000049858	lncRNA				2.33938	-3.18656	10.1259	0.00146201	0.0315641	0	0	1	2	0	2	0	5	4	8
ENSGALG00000019842	protein_coding	TFAP2D	3	TF_AP-2 domain-containing protein	2.32587	-2.97014	9.18008	0.00244663	0.04919	1	0	0	3	0	4	1	1	2	17
ENSGALG00000005401	protein_coding	WNT9A	2	Wnt family member 9A	2.30369	-2.52272	10.5297	0.00117471	0.0261814	3	2	2	0	0	1	3	3	7	26
ENSGALG00000052358	lncRNA		1		2.26565	-1.74798	21.4971	3.54357e-06	0.000160174	2	4	5	2	2	10	6	13	14	37
ENSGALG00000009405	protein_coding	GRIA2	4	glutamate ionotropic receptor AMPA type subunit 2	2.26127	-3.22643	9.36964	0.00220609	0.0449628	1	0	2	0	0	3	2	2	2	9
ENSGALG00000023179	protein_coding	CNTNAP4	Z	contactin associated protein like 4	2.25872	-2.08241	11.4361	0.000720321	0.0169548	4	4	1	1	1	5	4	2	11	38
ENSGALG00000051130	lncRNA		3		2.25603	-1.65218	16.2999	5.40679e-05	0.00174509	6	2	2	3	3	3	11	13	13	47
ENSGALG00000009686	protein_coding	PPP1R9A	2	protein phosphatase 1 regulatory subunit 9A	2.25137	5.52293	17.6845	2.60742e-05	0.000915015	537	509	647	689	526	1135	966	1274	1752	10309
ENSGALG00000006379	protein_coding	SHH	2	Hedgehog protein	2.24531	-2.69903	13.8761	0.000195263	0.00539166	0	1	2	2	1	3	1	9	7	13
ENSGALG00000048182	lncRNA				2.23659	-1.94126	9.31755	0.00226969	0.0461616	1	7	4	1	0	11	46	2	6	3
ENSGALG00000014362	protein_coding	CD86	1	CD86 molecule	2.19485	-2.1176	16.5093	4.84111e-05	0.00157303	0	4	0	3	4	17	17	16	1	7
ENSGALG00000014179	protein_coding	SBK1	14	Protein kinase domain-containing protein	2.18916	-3.05762	10.6563	0.00109697	0.0245338	1	1	1	1	0	4	5	1	4	8
ENSGALG00000049594	lncRNA				2.18175	-1.1479	11.3212	0.000766285	0.0179709	1	7	14	0	5	18	63	9	32	5
ENSGALG00000046966	protein_coding	ENSGALG00000046966	W	Integrase catalytic domain-containing protein	2.15735	-1.73409	24.9973	5.74105e-07	3.02754e-05	2	0	4	3	7	20	25	11	9	15
ENSGALG00000053314	protein_coding	ENSGALG00000053314	Z	Uncharacterized protein	2.13407	0.562927	64.8604	8.03953e-16	1.58338e-13	18	30	24	13	12	92	75	117	84	88
ENSGALG00000011796	protein_coding	ENSGALG00000011796	1	Uncharacterized protein	2.12502	-3.09225	9.84311	0.00170469	0.036236	1	1	2	0	0	2	7	2	3	7
ENSGALG00000009458	protein_coding	LOC424998	9	multiple EGF-like-domains 6-like	2.11311	-2.00495	18.1032	2.0925e-05	0.000756316	2	1	3	3	4	7	5	9	20	21
ENSGALG00000051624	protein_coding	ENSGALG00000051624	W	Uncharacterized protein	2.11164	-1.38857	31.4791	2.01597e-08	1.53795e-06	3	3	4	6	6	19	16	19	27	23
ENSGALG00000054491	snRNA	U6	28		2.10318	-2.77411	12.8096	0.000344839	0.00881554	2	3	0	1	0	5	3	7	5	10
ENSGALG00000052350	lncRNA				2.1005	-1.74339	9.55627	0.00199268	0.0412668	0	1	11	2	3	1	9	13	12	44
ENSGALG00000031645	lncRNA				2.07332	-2.6491	12.9073	0.000327304	0.00844558	1	2	0	3	1	0	11	8	7	8
ENSGALG00000047067	lncRNA		Z		2.06488	-2.79732	12.4452	0.00041907	0.0105319	0	1	2	2	1	6	7	4	7	5
ENSGALG00000028032	protein_coding	MSRA	3	methionine sulfoxide reductase A	2.06302	5.50709	14.4744	0.000142077	0.00405056	525	676	709	663	640	1186	972	906	1728	10114
ENSGALG00000034109	protein_coding	GRIA3	4	glutamate ionotropic receptor AMPA type subunit 3	2.06267	-1.33313	10.816	0.00100629	0.0226633	4	5	9	2	4	10	5	7	12	77
ENSGALG00000012906	protein_coding	CDH20	2	Cadherin-20	2.05491	-3.11678	9.16826	0.00246249	0.0494573	2	0	0	1	1	6	3	3	4	4
ENSGALG00000055049	pseudogene				2.05342	-2.65729	9.14709	0.00249114	0.0499807	0	4	0	2	1	3	3	2	4	22
ENSGALG00000005610	protein_coding	SLC44A3	8	solute carrier family 44 member 3	2.01067	-2.14964	14.6983	0.000126163	0.00363987	4	1	3	2	2	13	11	2	5	24
ENSGALG00000036877	lncRNA		1		2.00472	0.444352	11.1228	0.000852723	0.0196167	15	21	24	17	18	29	24	21	43	307
ENSGALG00000048633	protein_coding	ENSGALG00000048633	W	Uncharacterized protein	1.99008	3.4128	69.1784	8.99474e-17	1.90778e-14	140	249	128	99	166	665	665	697	660	639
ENSGALG00000016902	protein_coding	GPC5	1	glypican 5	1.94403	4.49787	12.0897	0.000507004	0.0124026	256	366	366	292	424	457	289	460	1700	4155
ENSGALG00000047718	protein_coding	ENSGALG00000047718	Z	Reverse transcriptase domain-containing protein	1.93998	0.296062	52.9924	3.34849e-13	5.47706e-11	14	25	12	13	24	81	73	81	67	64
ENSGALG00000049555	lncRNA		2		1.92149	-2.11343	9.31822	0.00226886	0.0461616	2	2	2	2	5	4	2	5	9	36
ENSGALG00000015519	protein_coding	ROBO2	1	roundabout guidance receptor 2	1.88685	-1.27854	14.8668	0.000115374	0.00336381	5	7	2	5	8	24	13	9	10	57
ENSGALG00000045639	protein_coding	ENSGALG00000045639	2	Uncharacterized protein	1.86593	3.73065	15.7889	7.08157e-05	0.00220099	215	148	164	235	262	474	280	481	527	2428
ENSGALG00000049667	protein_coding	TAFA1	12	family with sequence similarity 19 member A1, C-C motif chemokine like	1.85604	-2.16427	10.9671	0.000927427	0.0211337	2	3	3	2	3	5	6	3	8	31
ENSGALG00000047138	lncRNA		6		1.84478	-2.17324	9.4789	0.00207848	0.042632	1	1	4	6	1	3	1	15	11	22
ENSGALG00000049069	protein_coding	ENSGALG00000049069	W	Uncharacterized protein	1.83956	2.46672	46.2777	1.02628e-11	1.48933e-09	43	77	150	96	78	318	407	369	200	419
ENSGALG00000050647	protein_coding	ENSGALG00000050647	W	ras GTPase-activating protein 1-like	1.78695	4.22673	54.1684	1.84022e-13	3.06191e-11	241	481	244	205	367	1051	1231	1304	1019	1109
ENSGALG00000045887	lncRNA		Z		1.77621	3.98599	61.4267	4.59546e-15	8.44734e-13	228	410	214	185	272	955	990	1112	852	915
ENSGALG00000005285	protein_coding	TBX4	19	T-Box protein 4	1.74801	-1.04848	21.1714	4.19993e-06	0.000186352	3	9	10	7	7	29	14	25	41	19
ENSGALG00000025160	miRNA	gga-mir-1614	20		1.72687	-2.25307	12.3715	0.00043593	0.0108905	0	2	5	4	2	15	5	7	14	6
ENSGALG00000052872	protein_coding	ENSGALG00000052872	25	Uncharacterized protein	1.68762	2.61104	42.8385	5.94515e-11	7.70116e-09	130	85	135	92	84	311	514	227	398	363
ENSGALG00000055029	lncRNA		2		1.67243	-2.45718	9.38242	0.00219077	0.0446976	0	0	6	2	3	8	7	1	7	16
ENSGALG00000051441	lncRNA		3		1.63494	0.146434	9.23106	0.00237943	0.047989	23	17	15	15	22	22	38	20	30	213
ENSGALG00000044261	protein_coding	ENSGALG00000044261	2	Uncharacterized protein	1.60076	-2.31828	10.0873	0.00149295	0.032196	1	3	3	3	3	21	7	5	4	7
ENSGALG00000008486	protein_coding	CACNA2D1	1	VWFA domain-containing protein	1.59608	-1.01474	13.6346	0.000222058	0.00603359	2	18	6	9	5	39	8	28	26	29
ENSGALG00000009485	protein_coding	IMMP2L	1	IMP2-like protein	1.5783	6.07942	11.7892	0.000595742	0.0143551	967	1356	1542	833	1558	2339	1633	1684	2846	11906
ENSGALG00000053380	protein_coding	ENSGALG00000053380		Uncharacterized protein	1.57502	1.75716	9.93437	0.00162221	0.0347506	48	89	55	40	74	81	83	87	128	627
ENSGALG00000049192	lncRNA		26		1.55791	-1.34884	10.1483	0.00144433	0.0312523	3	9	15	2	3	18	7	11	19	45
ENSGALG00000049732	protein_coding	ENSGALG00000049732	W	Reverse transcriptase domain-containing protein	1.5518	3.03159	49.1998	2.3117e-12	3.56944e-10	112	230	121	132	161	471	488	536	426	469
ENSGALG00000048406	lncRNA		1		1.54392	-1.77659	13.6466	0.000220638	0.0060094	2	8	5	2	5	18	17	19	3	14
ENSGALG00000051175	lncRNA		6		1.54052	3.84077	41.5937	1.12355e-10	1.39011e-08	182	225	385	356	197	741	817	772	882	958
ENSGALG00000037665	protein_coding	LMBR1L	33	limb development membrane protein 1 like	1.5398	-1.89418	13.3936	0.000252478	0.00673077	1	6	7	3	3	13	17	7	7	20
ENSGALG00000049970	protein_coding	ENSGALG00000049970	W	Uncharacterized protein	1.53425	-0.00794411	31.6568	1.83973e-08	1.42035e-06	23	18	10	17	19	56	46	62	56	54
ENSGALG00000044466	protein_coding	RIPK3	11	receptor-interacting serine-threonine kinase 3	1.50366	0.210735	19.6465	9.31732e-06	0.000369268	14	25	24	18	24	89	84	58	16	82
ENSGALG00000037014	protein_coding	TSNARE1	2	t-SNARE domain containing 1	1.47714	5.19224	11.5848	0.000664925	0.0158833	611	715	760	598	848	1212	1045	883	1554	6122
ENSGALG00000054424	protein_coding	ENSGALG00000054424	2	Uncharacterized protein	1.46056	-2.04864	10.3165	0.00131844	0.0289831	2	9	1	3	3	5	19	10	7	14
ENSGALG00000053584	protein_coding	ENSGALG00000053584	W	Ribonuclease H	1.4379	2.7718	48.8564	2.75406e-12	4.18553e-10	113	194	122	107	134	377	405	403	387	373
ENSGALG00000050417	lncRNA		5		1.38324	-1.76718	11.0572	0.000883428	0.0202027	2	6	5	9	2	10	8	20	9	22
ENSGALG00000047983	lncRNA		1		1.36997	-1.93415	9.51583	0.00203707	0.0419828	4	5	6	4	2	12	7	8	6	27
ENSGALG00000047842	lncRNA		4		1.36035	-1.88716	11.2033	0.000816532	0.0188515	7	5	6	3	1	18	14	8	8	14
ENSGALG00000044674	protein_coding	ENSGALG00000044674	W	Uncharacterized protein	1.35354	-1.30281	12.9826	0.000314398	0.00815619	3	4	11	3	15	28	24	17	15	16
ENSGALG00000019696	protein_coding	CATHL2	2	Cathelicidin-2	1.33082	-1.42084	10.7273	0.00105567	0.0236925	8	7	6	4	8	25	19	6	27	12
ENSGALG00000053407	protein_coding	ENSGALG00000053407	Z	Reverse transcriptase domain-containing protein	1.3267	2.79536	30.3242	3.65544e-08	2.55629e-06	119	231	114	98	158	358	421	439	371	349
ENSGALG00000050311	lncRNA		1		1.30813	6.38239	9.71972	0.00182301	0.0382456	1770	1847	1832	1764	1556	2532	2056	2347	3790	13095
ENSGALG00000054204	lncRNA		1		1.25898	-1.70291	9.93539	0.00162131	0.0347506	7	8	4	5	3	14	6	17	10	24
ENSGALG00000047588	protein_coding	ENSGALG00000047588	W	Reverse transcriptase domain-containing protein	1.25725	2.69254	27.3919	1.6613e-07	9.92715e-06	115	219	98	106	153	338	333	409	339	360
ENSGALG00000053071	lncRNA		4		1.23834	0.194357	10.3052	0.00132659	0.0290959	10	20	32	23	34	38	30	45	64	125
ENSGALG00000046864	protein_coding	ENSGALG00000046864	W	Ribonuclease H	1.23311	0.637145	19.5353	9.87568e-06	0.000389001	31	54	33	19	28	65	89	74	107	75
ENSGALG00000049210	protein_coding	ENSGALG00000049210	W	Reverse transcriptase domain-containing protein	1.2301	0.459025	20.5637	5.76786e-06	0.000247941	30	25	41	22	27	51	111	89	43	76
ENSGALG00000048697	protein_coding	ENSGALG00000048697	27	Uncharacterized protein	1.22217	2.41507	25.2301	5.08818e-07	2.69799e-05	97	182	102	77	124	234	330	343	292	253
ENSGALG00000051508	protein_coding	ENSGALG00000051508	W	Reverse transcriptase domain-containing protein	1.19162	0.350252	20.1505	7.15799e-06	0.000297751	19	23	44	32	19	52	59	85	67	71
ENSGALG00000054645	protein_coding	ENSGALG00000054645	Z	Uncharacterized protein	1.17333	2.26107	34.8057	3.64305e-09	3.33244e-07	88	85	126	115	118	254	263	310	226	243
ENSGALG00000031978	protein_coding	TARP	2	TCR gamma alternate reading frame protein	1.15964	5.47048	11.5496	0.000677626	0.016107	1149	843	884	969	1116	1847	1293	1616	1916	5557
ENSGALG00000044774	pseudogene		3		1.15172	-0.671466	11.2992	0.000775419	0.0181631	19	10	7	10	18	44	45	28	20	20
ENSGALG00000012005	protein_coding	LRRC9	5	leucine rich repeat containing 9	1.10794	-0.256123	9.88323	0.00166792	0.0355697	9	23	28	15	17	32	16	47	53	61
ENSGALG00000051515	lncRNA		20		1.10151	7.14619	18.7183	1.51518e-05	0.000564564	2205	2906	5437	2251	3976	6629	9873	6503	8266	6574
ENSGALG00000009626	protein_coding	THBS1	5	thrombospondin 1	1.10139	2.20051	9.883	0.00166813	0.0355697	51	91	98	144	139	376	353	195	86	240
ENSGALG00000053933	protein_coding	ENSGALG00000053933	W	Uncharacterized protein	1.09878	2.08683	26.8393	2.21098e-07	1.27767e-05	64	111	138	93	88	226	223	278	153	259
ENSGALG00000010166	protein_coding	VLDLR	Z	very low density lipoprotein receptor	1.08658	2.72692	15.1604	9.87537e-05	0.00293238	105	285	107	141	133	448	430	302	244	353
ENSGALG00000050693	lncRNA		3		1.08424	1.51753	19.1607	1.20163e-05	0.000464782	47	107	59	43	75	135	164	174	141	138
ENSGALG00000054102	protein_coding	ENSGALG00000054102	2	Ribonuclease H	1.07985	2.64787	29.1033	6.86204e-08	4.49859e-06	159	177	143	137	114	293	346	398	326	295
ENSGALG00000052342	lncRNA		2		1.03493	3.23807	16.4876	4.89692e-05	0.0015885	127	321	224	261	197	419	411	448	483	727
ENSGALG00000047904	protein_coding	LOC107049459	W	thioredoxin-like protein 1	1.02638	0.390496	18.1696	2.02077e-05	0.00073176	20	35	45	21	32	66	70	79	48	72
ENSGALG00000047088	protein_coding	ENSGALG00000047088	Z	GCFC domain-containing protein	1.00318	2.7359	27.3172	1.72672e-07	1.02753e-05	137	166	201	114	192	336	364	408	288	349
ENSGALG00000019551	protein_coding	OVALY	2	Ovalbumin-related protein Y	1.00097	0.112078	12.0446	0.000519426	0.0126904	26	39	20	19	21	65	76	61	35	35
ENSGALG00000014767	protein_coding	TRAPPC13	Z	trafficking protein particle complex 13	-1.00007	7.78387	40.8275	1.66278e-10	1.99338e-08	10478	11277	11766	9292	11033	6218	5291	6030	4919	6600
ENSGALG00000002854	protein_coding	PDZD2	Z	PDZ domain containing 2	-1.00528	-0.533452	10.6028	0.00112917	0.0252247	12	35	33	38	39	19	16	13	16	20
ENSGALG00000037426	protein_coding	DYM	Z	dymeclin	-1.00536	8.62753	43.1365	5.10504e-11	6.70402e-09	18553	20276	22554	18289	17279	10078	11832	11386	7986	10952
ENSGALG00000033770	protein_coding	ENSGALG00000033770	Z	Uncharacterized protein	-1.00566	2.81377	19.5688	9.70391e-06	0.000383017	200	324	404	358	424	162	163	178	179	233
ENSGALG00000052152	protein_coding	ENSGALG00000052152	Z	FERM domain-containing protein	-1.00611	0.793112	15.2133	9.60271e-05	0.00286021	52	71	128	97	68	37	36	54	45	48
ENSGALG00000014942	protein_coding	NSA2	Z	NSA2, ribosome biogenesis homolog	-1.00657	4.81562	22.9382	1.67294e-06	8.07236e-05	1836	1369	1124	1259	1219	807	847	615	686	729
ENSGALG00000015617	protein_coding	RPS23	Z	ribosomal protein S23	-1.00704	5.95887	20.0735	7.45239e-06	0.000308005	4210	2988	2590	2646	2632	1780	1968	1174	1573	1640
ENSGALG00000001954	protein_coding	APTX	Z	aprataxin	-1.00774	5.30813	26.2899	2.93815e-07	1.65816e-05	2339	1970	1897	1859	1573	904	1250	972	1079	955
ENSGALG00000028998	protein_coding	XPA	Z	XPA_C domain-containing protein	-1.00859	6.53426	30.5693	3.22154e-08	2.29442e-06	4252	4534	6374	3713	4031	2577	2866	2021	2340	2306
ENSGALG00000015118	protein_coding	SMC5	Z	structural maintenance of chromosomes 5	-1.00963	4.51046	30.0485	4.21376e-08	2.90463e-06	1008	991	1292	1069	1205	565	519	771	465	674
ENSGALG00000015288	protein_coding	RIOK2	Z	Non-specific serine/threonine protein kinase	-1.00991	2.46197	29.6217	5.25148e-08	3.55645e-06	235	265	269	282	281	168	161	139	117	132
ENSGALG00000036774	protein_coding	RPL17	Z	60S ribosomal protein L17	-1.01069	5.63156	20.3235	6.53921e-06	0.000276178	3282	2697	2067	1962	2041	1153	1728	1016	1214	1378
ENSGALG00000026300	protein_coding	TOMM5	Z	translocase of outer mitochondrial membrane 5	-1.01112	4.84833	18.6838	1.5429e-05	0.000573787	1912	1277	1287	1243	1264	706	1174	647	507	777
ENSGALG00000003373	protein_coding	BRIX1	Z	BRX1, biogenesis of ribosomes	-1.01224	4.06535	29.4519	5.73211e-08	3.84151e-06	977	721	775	766	818	486	418	435	409	431
ENSGALG00000028675	protein_coding	ZCCHC7	Z	zinc finger CCHC-type containing 7	-1.01258	7.46713	43.6684	3.89007e-11	5.2505e-09	7695	9241	9601	8173	8666	4223	5231	4904	3819	5065
ENSGALG00000025219	miRNA	gga-mir-1452	Z		-1.01332	-0.371845	13.04	0.00030491	0.00797435	37	44	38	29	30	20	17	32	11	15
ENSGALG00000005831	protein_coding	DNAI1	Z	WD_REPEATS_REGION domain-containing protein	-1.01408	2.23299	12.3705	0.00043616	0.0108905	141	307	219	254	220	109	65	143	164	115
ENSGALG00000032776	protein_coding	WDR7	Z	WD repeat domain 7	-1.01483	7.97917	45.8752	1.26033e-11	1.78865e-09	12485	12652	13669	11597	11429	6683	7415	6840	5352	6818
ENSGALG00000015589	protein_coding	MSH3	Z	DNA mismatch repair protein	-1.01606	4.15461	31.7421	1.7606e-08	1.36567e-06	818	755	1227	701	888	500	490	446	424	458
ENSGALG00000004350	protein_coding	WDR41	Z	WD repeat domain 41	-1.01846	4.76186	30.0194	4.27756e-08	2.93812e-06	1486	1265	1166	1343	1322	717	636	831	636	710
ENSGALG00000024938	snoRNA	SNORD58	Z		-1.01884	-1.026	9.74022	0.00180279	0.0379038	26	24	29	18	12	6	16	10	15	10
ENSGALG00000005316	protein_coding	SRFBP1	Z	SRF-dependent transcription regulation-associated protein	-1.0201	6.388	42.0766	8.77656e-11	1.09998e-08	3918	4205	4588	3792	4048	2292	2254	2535	1606	2300
ENSGALG00000030677	protein_coding	ABCG2	6	ATP binding cassette subfamily G member 2	-1.02498	2.4526	9.79284	0.00175193	0.0371582	204	157	660	186	176	155	128	138	135	147
ENSGALG00000014824	protein_coding	PTGER4	Z	prostaglandin E receptor 4	-1.02734	2.70317	24.8942	6.05646e-07	3.17651e-05	212	312	411	313	350	192	198	183	113	161
ENSGALG00000037299	protein_coding	LYRM7	Z	LYR motif containing 7	-1.02843	4.56735	43.4323	4.38887e-11	5.88261e-09	1161	1145	1288	1057	1164	657	637	615	491	687
ENSGALG00000003631	protein_coding	CPLANE1	Z	chromosome Z open reading frame,	-1.02908	5.30239	32.0332	1.51557e-08	1.1843e-06	2059	1727	2139	1909	1831	1088	835	984	906	1311
ENSGALG00000015177	protein_coding	GNAQ	Z	G protein subunit alpha q	-1.02958	7.20067	36.3677	1.63389e-09	1.6864e-07	6382	7404	8428	6229	7814	4131	3289	4465	2963	4333
ENSGALG00000014901	protein_coding	METTL16	1	RNA N6-adenosine-methyltransferase METTL16	-1.03019	2.71696	20.0079	7.71245e-06	0.000316047	249	432	477	263	214	170	146	168	184	172
ENSGALG00000041882	protein_coding	KATNAL2	Z	katanin catalytic subunit A1 like 2	-1.03108	-0.317982	12.2397	0.000467821	0.0115762	16	41	45	51	33	20	19	22	14	23
ENSGALG00000013493	protein_coding	SPTLC1	Z	Aminotran_1_2 domain-containing protein	-1.03379	7.05701	32.4946	1.19525e-08	9.69309e-07	5166	7725	7535	5984	6511	3840	3097	3618	2423	4427
ENSGALG00000010694	protein_coding	SECISBP2	Z	Ribosomal_L7Ae domain-containing protein	-1.03387	4.85326	26.2092	3.06362e-07	1.71892e-05	1681	1352	1177	1360	1458	953	669	799	598	728
ENSGALG00000012607	protein_coding	ZCCHC6	Z	zinc finger CCHC-type containing 6	-1.0386	5.92095	31.2859	2.22696e-08	1.66599e-06	3461	3216	2510	2428	3196	1546	1623	1706	1362	1597
ENSGALG00000024979	snoRNA	SNORD58	Z		-1.03987	-0.387591	12.626	0.000380413	0.00968648	47	26	34	45	23	19	20	15	19	19
ENSGALG00000025660	snoRNA		Z		-1.04037	-0.879742	11.6382	0.000646125	0.0154917	21	28	26	32	15	15	16	10	8	15
ENSGALG00000000276	protein_coding	FBXL17	Z	F-box domain-containing protein	-1.04064	7.12253	25.244	5.05156e-07	2.68596e-05	5519	7189	8782	5399	7703	4421	2583	4311	2760	3985
ENSGALG00000015618	protein_coding	ENSGALG00000015618	Z	ATPase H+ transporting accessory protein 1 like	-1.04315	0.00603734	18.7323	1.50415e-05	0.000562995	44	47	61	36	49	26	24	25	23	25
ENSGALG00000015433	protein_coding	ABCA1	Z	ATP-binding cassette, sub-family A, member 1	-1.04435	6.96895	42.504	7.05392e-11	9.0164e-09	6057	6989	6420	5398	6040	2963	3275	3209	2783	3965
ENSGALG00000003803	protein_coding	DAB2	Z	PID domain-containing protein	-1.04552	1.75949	12.568	0.000392405	0.00995244	118	283	106	126	190	74	72	119	58	111
ENSGALG00000052796	protein_coding	C18orf32	Z	chromosome Z open reading frame, human C18orf32	-1.04726	5.24051	24.7458	6.54095e-07	3.38784e-05	2494	1892	1643	1669	1553	927	1249	796	880	1015
ENSGALG00000043541	protein_coding	SREK1	Z	splicing regulatory glutamic acid and lysine rich protein 1	-1.0515	6.60222	47.5185	5.44872e-12	8.08968e-10	4390	5143	5486	4324	4715	2535	2437	2548	2345	2587
ENSGALG00000014747	protein_coding	CWC27	Z	PPIase cyclophilin-type domain-containing protein	-1.05218	7.94416	40.5959	1.87197e-10	2.2303e-08	10442	12658	15365	10339	12437	6657	5958	7311	4795	7096
ENSGALG00000020528	protein_coding	INIP	Z	SOSS complex subunit C	-1.05294	3.51189	32.7685	1.03812e-08	8.52626e-07	444	613	585	584	580	327	338	302	193	313
ENSGALG00000021365	protein_coding	DCTN3	Z	dynactin subunit 3	-1.05326	3.11755	33.7451	6.28262e-09	5.36552e-07	466	395	415	426	419	210	261	249	175	218
ENSGALG00000003288	protein_coding	TARS	Z	Threonyl-tRNA synthetase	-1.05915	2.70693	22.2144	2.43833e-06	0.000113952	421	301	264	250	353	195	146	145	144	201
ENSGALG00000015399	protein_coding	FUT10	Z	Alpha-(1,3)-fucosyltransferase	-1.06247	3.64044	14.601	0.000132844	0.00382689	549	813	620	574	529	333	131	427	328	356
ENSGALG00000014672	protein_coding	ARSK	Z	Arylsulfatase K	-1.06269	5.51566	44.4876	2.55978e-11	3.50399e-09	2438	2360	2329	2001	2173	1146	1238	1122	1072	1262
ENSGALG00000035912	protein_coding	CTIF	Z	MIF4G domain-containing protein	-1.06356	3.58876	28.4375	9.67717e-08	6.10389e-06	450	619	779	480	666	287	267	392	233	361
ENSGALG00000015326	protein_coding	CLTA	Z	clathrin light chain A	-1.06658	3.87958	35.5954	2.42862e-09	2.36742e-07	746	707	744	687	741	455	360	321	352	379
ENSGALG00000015451	protein_coding	ZNF462	Z	zinc finger protein 462	-1.06817	3.63329	33.6363	6.64407e-09	5.62444e-07	524	747	800	521	507	314	275	361	260	371
ENSGALG00000027963	protein_coding	COX7C	Z	Cytochrome c oxidase polypeptide VIIc	-1.06943	2.26587	30.1033	4.09624e-08	2.84394e-06	245	217	289	223	210	145	123	92	104	144
ENSGALG00000026553	protein_coding	CMYA5	Z	cardiomyopathy associated 5	-1.07116	0.62014	18.6742	1.55068e-05	0.000574547	61	103	69	72	65	29	28	44	38	50
ENSGALG00000038260	protein_coding	PTCD2	Z	Pentatricopeptide repeat-containing protein 2, mitochondrial	-1.07184	4.61439	38.3105	6.03373e-10	6.57949e-08	1035	1325	1248	1107	1349	681	536	671	542	683
ENSGALG00000014732	protein_coding	ERCC8	Z	WD_REPEATS_REGION domain-containing protein	-1.0749	6.42292	46.0312	1.16387e-11	1.66398e-09	4620	4136	4388	3895	4194	2224	2341	2279	1719	2392
ENSGALG00000050261	miRNA		Z		-1.07923	-0.495201	11.948	0.000547072	0.0132485	31	19	48	28	39	28	11	17	10	18
ENSGALG00000014725	protein_coding	PLK2	Z	Serine/threonine-protein kinase PLK	-1.08013	0.415696	16.1108	5.97434e-05	0.00190817	65	65	51	70	66	42	38	16	35	31
ENSGALG00000002183	protein_coding	PRR16	Z	proline rich 16	-1.08037	5.29823	20.7203	5.31496e-06	0.000229945	1309	1747	3370	1922	1606	1124	785	984	777	1341
ENSGALG00000015113	protein_coding	PTAR1	Z	protein prenyltransferase alpha subunit repeat containing 1	-1.08112	3.20845	18.6073	1.60608e-05	0.000591582	461	425	431	447	508	193	157	388	166	269
ENSGALG00000035773	protein_coding	PIK3C3	Z	Phosphatidylinositol 3-kinase catalytic subunit type 3	-1.08131	7.03166	45.2616	1.72393e-11	2.41113e-09	7122	6549	7133	5814	5908	3381	3345	3696	2503	3756
ENSGALG00000001840	protein_coding	TEK	Z	TEK receptor tyrosine kinase	-1.08147	4.97882	31.3934	2.10701e-08	1.58857e-06	1498	1359	2038	1324	1648	922	594	892	690	892
ENSGALG00000014807	protein_coding	MTX3	Z	metaxin 3	-1.08327	3.8063	27.2787	1.7614e-07	1.04285e-05	834	734	542	665	660	407	318	408	313	316
ENSGALG00000014645	protein_coding	MEF2C	Z	myocyte enhancer factor 2C	-1.08434	5.73969	25.3722	4.7268e-07	2.53422e-05	2264	2299	3265	2113	3380	1658	1083	1191	1067	1791
ENSGALG00000028135	protein_coding	ENSGALG00000028135	Z	Glutaredoxin-like protein	-1.08475	1.08989	17.9153	2.30959e-05	0.000823982	133	89	69	103	116	63	48	55	51	45
ENSGALG00000015571	protein_coding	RAD17	Z	RAD17 checkpoint clamp loader component	-1.08792	5.10004	41.6959	1.06633e-10	1.32782e-08	1688	1545	2141	1609	1575	939	906	1010	680	807
ENSGALG00000001765	protein_coding	CAAP1	Z	caspase activity and apoptosis inhibitor 1	-1.08958	5.389	46.2619	1.03457e-11	1.49017e-09	2236	2036	2298	1826	2030	1120	1145	1158	815	1072
ENSGALG00000005395	protein_coding	POLR1E	Z	RNA polymerase I subunit E	-1.09432	5.29771	32.8898	9.75356e-09	8.07955e-07	2266	1868	1947	1870	1801	1072	1343	867	760	936
ENSGALG00000054081	protein_coding	ENSGALG00000054081	4	Uncharacterized protein	-1.09777	1.02972	20.5461	5.82114e-06	0.000249675	69	133	95	120	81	57	56	39	38	62
ENSGALG00000014903	protein_coding	ITGA2	Z	VWFA domain-containing protein	-1.09845	6.69856	27.9296	1.25811e-07	7.75817e-06	6381	5017	5983	3561	5030	3072	1957	2650	2321	3043
ENSGALG00000001782	protein_coding	PLAA	Z	phospholipase A2 activating protein	-1.10594	4.99464	39.785	2.83514e-10	3.23793e-08	1690	1450	1517	1588	1660	795	892	914	610	798
ENSGALG00000010616	protein_coding	PTPN21	5	Protein-tyrosine-phosphatase	-1.10836	3.80276	22.4067	2.20601e-06	0.000103849	870	727	540	675	632	289	362	299	262	546
ENSGALG00000013511	protein_coding	ANKRA2	Z	ankyrin repeat family A member 2	-1.10976	6.04684	44.8498	2.12739e-11	2.95401e-09	3671	3316	3394	2943	3170	1584	1910	1782	1236	1808
ENSGALG00000034801	protein_coding	HDHD2	Z	haloacid dehalogenase like hydrolase domain containing 2	-1.11104	2.82675	38.1231	6.64182e-10	7.16166e-08	323	334	438	367	308	180	211	165	130	201
ENSGALG00000005016	protein_coding	ZNF608	Z	C2H2-type domain-containing protein	-1.1128	3.1016	24.3773	7.91971e-07	4.0332e-05	250	413	526	447	509	236	209	169	219	227
ENSGALG00000016266	protein_coding	PRRG1	1	Gla domain-containing protein	-1.11376	0.685006	19.829	8.46877e-06	0.000340533	68	57	93	89	83	28	56	31	35	45
ENSGALG00000016431	protein_coding	PAX5	Z	paired box 5	-1.11507	5.00508	19.5167	9.97251e-06	0.000392015	785	1541	2226	1712	1838	901	874	554	758	907
ENSGALG00000038817	protein_coding	CKS2	Z	Cyclin-dependent kinases regulatory subunit	-1.12214	0.96308	15.6296	7.70393e-05	0.00235648	81	99	129	104	68	62	30	52	21	75
ENSGALG00000026547	protein_coding	TPGS2	Z	SMI1_KNR4 domain-containing protein	-1.12337	2.89341	33.882	5.8558e-09	5.04566e-07	396	324	368	343	412	193	216	211	140	161
ENSGALG00000015603	protein_coding	ZCCHC9	Z	zinc finger CCHC-type containing 9	-1.12558	4.12439	39.1224	3.98046e-10	4.46668e-08	889	802	1029	878	773	455	561	417	301	444
ENSGALG00000036001	protein_coding	SMAD2Z	Z	SMAD family member 2-Z	-1.1303	5.81911	52.3504	4.64316e-13	7.5118e-11	2638	2763	3186	2718	2878	1585	1473	1402	1092	1465
ENSGALG00000048777	lncRNA		7		-1.13679	-1.47244	9.76623	0.00177746	0.0375759	13	11	26	8	21	8	5	7	8	10
ENSGALG00000050363	lncRNA		Z		-1.13856	-1.28909	11.1411	0.00084437	0.0194477	14	19	33	15	11	8	7	11	9	9
ENSGALG00000040397	protein_coding	HAUS1	Z	HAUS augmin like complex subunit 1	-1.14118	2.26668	36.5195	1.51145e-09	1.57689e-07	238	222	310	237	199	131	135	100	100	122
ENSGALG00000047518	protein_coding	ENSGALG00000047518	Z	Uncharacterized protein	-1.14512	-1.29192	9.40538	0.00216349	0.0441879	20	30	15	5	21	12	11	8	6	7
ENSGALG00000015213	protein_coding	TPPP2	Z	tubulin polymerization promoting protein family member 2	-1.14825	0.566094	19.8531	8.36273e-06	0.000336971	60	87	69	54	92	45	43	31	17	42
ENSGALG00000014648	protein_coding	CETN3	Z	centrin 3	-1.15756	4.44668	46.3673	9.80357e-12	1.43347e-09	1095	1053	1242	997	1117	580	503	616	379	601
ENSGALG00000033017	protein_coding	C2orf88	7	chromosome 2 open reading frame 88	-1.1657	-1.25099	12.265	0.000461544	0.0114502	17	23	27	11	17	5	10	8	8	14
ENSGALG00000027714	protein_coding	ATG10	Z	Autophagy_act_C domain-containing protein	-1.16936	5.43978	50.9571	9.44081e-13	1.49358e-10	2288	2135	2473	1770	2335	1100	1131	1146	821	1097
ENSGALG00000046534	lncRNA		Z		-1.1747	2.82166	17.0121	3.7143e-05	0.00125113	375	220	325	289	552	231	169	167	90	207
ENSGALG00000012237	protein_coding	POLE2	5	DNA polymerase epsilon 2, accessory subunit	-1.17583	1.93305	9.6952	0.0018475	0.0385582	405	188	116	76	159	82	109	75	107	79
ENSGALG00000032749	protein_coding	SLC14A2	Z	Urea transporter	-1.1847	-1.31518	11.6274	0.000649873	0.0155623	12	13	26	23	16	6	5	9	11	11
ENSGALG00000020534	protein_coding	AK6	Z	Adenylate kinase isoenzyme 6	-1.19086	1.604	38.3622	5.87584e-10	6.47529e-08	135	143	196	139	153	75	81	78	57	70
ENSGALG00000023089	protein_coding	SSBP2	Z	LisH domain-containing protein	-1.19889	7.14911	37.2742	1.02631e-09	1.09441e-07	6871	8255	8110	6212	6877	3162	2798	3406	2603	5174
ENSGALG00000002383	protein_coding	CD72AG	Z	CD72 antigen	-1.21048	0.308816	17.6851	2.60663e-05	0.000915015	87	52	53	52	58	22	36	19	38	25
ENSGALG00000026313	protein_coding	RND3	7	Rho family GTPase 3	-1.21553	-0.221701	12.2433	0.000466934	0.0115691	13	48	85	32	35	16	21	24	15	20
ENSGALG00000014753	protein_coding	CENPK	Z	Centromere protein K	-1.21893	1.41899	26.1541	3.15229e-07	1.76278e-05	110	138	149	100	177	81	50	59	66	53
ENSGALG00000052137	lncRNA		Z		-1.22355	0.105346	22.43	2.17946e-06	0.00010285	45	60	56	44	59	22	35	24	25	15
ENSGALG00000050497	protein_coding	ENSGALG00000050497	Z	Uncharacterized protein	-1.23572	-0.830867	13.5654	0.000230394	0.006202	17	44	19	30	22	17	14	7	12	10
ENSGALG00000003326	protein_coding	AMACR	Z	alpha-methylacyl-CoA racemase	-1.23667	-0.259371	19.6999	9.06074e-06	0.00036058	45	43	38	43	33	28	24	12	11	18
ENSGALG00000027728	snoRNA		Z		-1.24063	-0.849982	17.0292	3.68091e-05	0.00124537	22	21	29	31	27	16	11	8	12	12
ENSGALG00000047232	lncRNA		Z		-1.24244	0.0690285	15.8679	6.79204e-05	0.0021316	23	52	86	44	57	17	19	26	17	39
ENSGALG00000002358	protein_coding	CDO1	Z	cysteine dioxygenase type 1	-1.25717	-1.28107	12.7178	0.000362188	0.00923459	10	21	32	14	18	10	10	3	7	12
ENSGALG00000049306	lncRNA		8		-1.27219	-1.471	11.9652	0.000542021	0.0131758	12	10	22	14	23	3	9	8	4	12
ENSGALG00000005330	protein_coding	SNCAIP	Z	ANK_REP_REGION domain-containing protein	-1.27414	5.61346	46.5019	9.15281e-12	1.34854e-09	2368	2492	2913	2110	2813	1277	860	1293	914	1322
ENSGALG00000053325	lncRNA		Z		-1.29599	-1.35193	13.5752	0.000229189	0.00617817	11	25	22	13	19	14	5	9	4	7
ENSGALG00000055022	protein_coding	ENSGALG00000055022	Z	Uncharacterized protein	-1.33372	-0.939228	16.2839	5.45254e-05	0.00175692	12	34	39	23	18	9	9	13	7	15
ENSGALG00000014924	protein_coding	POLQ	1	DNA polymerase theta	-1.36414	4.14968	15.7503	7.22781e-05	0.00223923	519	1519	1791	485	545	480	251	396	400	413
ENSGALG00000011369	protein_coding	LHX8	8	LIM homeobox 8	-1.38706	2.83808	34.3068	4.70732e-09	4.1677e-07	216	361	502	446	368	165	149	132	175	147
ENSGALG00000055057	lncRNA		Z		-1.39786	-1.82157	11.5603	0.000673732	0.0160342	6	19	21	11	6	4	6	8	4	3
ENSGALG00000026635	misc_RNA		Z		-1.42946	-0.712446	20.2249	6.88508e-06	0.000289518	34	25	49	17	27	15	7	15	8	15
ENSGALG00000051862	lncRNA		Z		-1.43261	1.27923	33.7694	6.20479e-09	5.3226e-07	138	114	147	139	98	80	53	39	31	53
ENSGALG00000033558	protein_coding	RFK	Z	Riboflavin kinase	-1.43974	-0.0340189	25.7905	3.80561e-07	2.08671e-05	46	45	61	57	40	11	31	19	23	14
ENSGALG00000045458	lncRNA		Z		-1.44871	-1.35877	15.3032	9.15617e-05	0.00274842	22	17	13	10	29	7	6	11	4	8
ENSGALG00000028165	snRNA		Z		-1.4546	-2.03511	11.2651	0.00078977	0.0183434	16	10	9	10	7	3	2	8	6	1
ENSGALG00000015656	protein_coding	PALM2AKAP2	Z	AKAP2_C domain-containing protein	-1.45565	6.76971	31.4401	2.05684e-08	1.55683e-06	4113	5203	10973	3542	6191	2742	1888	2246	1942	2709
ENSGALG00000037184	miRNA	gga-mir-7483	Z		-1.45717	-0.940511	21.0542	4.46467e-06	0.000197191	24	32	32	26	14	10	14	10	4	12
ENSGALG00000035136	protein_coding	SHOC1	Z	shortage in chiasmata 1	-1.56453	-2.51959	9.49735	0.00205769	0.0422955	6	5	6	6	11	4	0	6	2	0
ENSGALG00000006192	protein_coding	USH1C	5	USH1 protein network component harmonin	-1.63012	-0.734673	14.8032	0.000119335	0.00346359	28	27	26	42	29	5	14	16	17	0
ENSGALG00000049361	miRNA		2		-1.8294	-2.76454	10.8449	0.000990678	0.02239	4	7	8	7	2	3	1	2	1	1
ENSGALG00000054946	lncRNA		Z		-1.95115	-2.58496	13.6329	0.000222262	0.00603359	5	10	4	8	7	1	0	4	3	1
ENSGALG00000048441	protein_coding	ENSGALG00000048441	25	SUN domain-containing protein	-1.99976	1.67122	9.7875	0.00175702	0.0372253	76	6	346	259	239	18	31	84	61	50
ENSGALG00000004969	protein_coding	TIMP4	12	Metalloproteinase inhibitor 4	-2.02962	-3.05039	9.94631	0.00161172	0.0346412	1	5	8	3	4	0	0	1	2	2
ENSGALG00000049045	lncRNA		Z		-2.11422	-3.1787	9.18048	0.0024461	0.04919	1	6	2	1	8	1	1	1	0	1
ENSGALG00000028063	pseudogene	LOX	Z		-2.14061	-2.71059	14.4934	0.000140648	0.00402169	2	8	9	6	6	2	0	2	3	0
ENSGALG00000025367	miRNA	gga-mir-1798	20		-2.4591	-3.21029	11.2702	0.000787593	0.0183166	0	2	4	4	8	1	0	1	1	0
ENSGALG00000054912	protein_coding	ENSGALG00000054912		Reverse transcriptase domain-containing protein	-2.46321	-3.20919	11.0965	0.000864905	0.0198496	10	2	3	1	2	1	1	0	1	0
ENSGALG00000048234	miRNA	gga-mir-12261	3		-2.60028	-2.93417	15.3444	8.95879e-05	0.00269756	0	5	13	4	4	0	1	1	1	1
ENSGALG00000049056	protein_coding	ENSGALG00000049056	Z	Reverse transcriptase domain-containing protein	-2.60201	-3.14351	13.1925	0.000281071	0.00740102	0	4	5	3	8	1	1	0	1	0
ENSGALG00000001892	protein_coding	CYGB	18	GLOBIN domain-containing protein	-2.65706	-3.36431	10.9919	0.000915128	0.0208781	1	5	5	3	1	0	1	0	1	0
ENSGALG00000004103	protein_coding	FAM81A	10	family with sequence similarity 81 member A	-2.74055	-3.32913	11.0975	0.000864439	0.0198496	6	0	9	0	1	1	0	0	0	1
ENSGALG00000001289	protein_coding	SHC2	28	SHC (Src homology 2 domain containing) transforming protein 2	-2.77325	-1.30293	11.5131	0.00069109	0.0163866	1	5	1	56	48	3	3	4	3	5
ENSGALG00000052121	miRNA	gga-mir-7461	2		-2.91886	-3.57129	9.77565	0.00176838	0.0374248	4	2	3	0	2	0	0	0	1	0
ENSGALG00000018305	miRNA	gga-mir-34b	24		-3.02097	-3.53575	10.4685	0.0012143	0.0269703	0	6	6	0	0	0	1	0	0	0
ENSGALG00000053810	protein_coding	ENSGALG00000053810	4	Reverse transcriptase domain-containing protein	-3.04286	-2.319	15.4675	8.39358e-05	0.00253528	1	27	3	1	18	1	2	2	0	1
ENSGALG00000051546	protein_coding	ENSGALG00000051546	2	Uncharacterized protein	-3.15959	-3.48086	12.1969	0.0004787	0.0118302	4	1	2	3	3	1	0	0	0	0
ENSGALG00000035275	lncRNA		4		-3.30127	-0.0593456	9.6419	0.00190189	0.0395138	261	11	9	9	4	2	15	16	1	0
ENSGALG00000047121	lncRNA		Z		-3.34808	-3.39943	14.4781	0.0001418	0.00404865	4	2	4	2	3	0	0	0	1	0

## Sheet: Supplementary Data 4
Supplementary Data 4. The detailed information of GO terms using DAVID
Rgulation	Category	Term	Count	%	PValue	Genes	List Total	Pop Hits	Pop Total	Fold Enrichment
Up	GOTERM_CC_DIRECT	GO:0005578~proteinaceous extracellular matrix	7	5.9322	0.000465042	ADAMTSL1, SHH, VWF, GPC5, WNT9A, WISP1, FBN1	78	130	10057	6.9427
Up	GOTERM_MF_DIRECT	GO:0005509~calcium ion binding	12	10.1695	0.000577011	NELL2, CUBN, SHH, CDH20, LOC424998, MYL3, RASEF, VLDLR, THBS1, CDH7, CDH19, FBN1	73	409	8532	3.42915
Up	GOTERM_BP_DIRECT	GO:0043524~negative regulation of neuron apoptotic process	5	4.23729	0.00127754	NR4A2, TFAP2D, NEFL, GRIK2, ISL1	68	64	8994	10.3332
Up	GOTERM_BP_DIRECT	GO:0060173~limb development	4	3.38983	0.00167935	ROBO2, MEOX2, CDH7, ROBO1	68	32	8994	16.5331
Up	GOTERM_BP_DIRECT	GO:0050772~positive regulation of axonogenesis	3	2.54237	0.00236712	ROBO2, NEFL, ROBO1	68	10	8994	39.6794
Up	GOTERM_BP_DIRECT	GO:0007156~homophilic cell adhesion via plasma membrane adhesion molecules	5	4.23729	0.00332436	ROBO2, CDH20, CDH7, CDH19, ROBO1	68	83	8994	7.96775
Up	GOTERM_MF_DIRECT	GO:0005234~extracellular-glutamate-gated ion channel activity	3	2.54237	0.0051583	GRIA2, GRIK2, GRIA3	73	13	8532	26.9715
Up	GOTERM_CC_DIRECT	GO:0032281~AMPA glutamate receptor complex	3	2.54237	0.00569572	GRIA2, NRN1, GRIA3	78	15	10057	25.7872
Up	GOTERM_BP_DIRECT	GO:0010468~regulation of gene expression	4	3.38983	0.00709696	SHH, ASIC2, TBX4, LOC427025	68	53	8994	9.98224
Up	GOTERM_BP_DIRECT	GO:0048839~inner ear development	3	2.54237	0.00952622	ROBO2, SHH, ROBO1	68	20	8994	19.8397
Down	GOTERM_BP_DIRECT	GO:0021884~forebrain neuron development	2	2.27273	0.0121937	GNAQ, LHX8	56	2	8994	160.607
Up	GOTERM_BP_DIRECT	GO:0050925~negative regulation of negative chemotaxis	2	1.69492	0.0148441	ROBO2, ROBO1	68	2	8994	132.265
Up	GOTERM_BP_DIRECT	GO:0043154~negative regulation of cysteine-type endopeptidase activity involved in apoptotic process	3	2.54237	0.0158343	HGF, WNT9A, THBS1	68	26	8994	15.2613
Up	GOTERM_BP_DIRECT	GO:0048538~thymus development	3	2.54237	0.0182418	SHH, TYR, PAX1	68	28	8994	14.1712
Up	GOTERM_MF_DIRECT	GO:0001948~glycoprotein binding	3	2.54237	0.0278927	SHH, VWF, VLDLR	73	31	8532	11.3106
Up	GOTERM_BP_DIRECT	GO:1900006~positive regulation of dendrite development	2	1.69492	0.0294712	VLDLR, BMP5	68	4	8994	66.1324
Up	GOTERM_BP_DIRECT	GO:0051965~positive regulation of synapse assembly	3	2.54237	0.0323514	LINGO2, NRXN1, ASIC2	68	38	8994	10.442
Up	GOTERM_MF_DIRECT	GO:0004971~AMPA glutamate receptor activity	2	1.69492	0.0333362	GRIA2, GRIA3	73	4	8532	58.4384
Up	GOTERM_CC_DIRECT	GO:0005615~extracellular space	10	8.47458	0.0346378	GDF10, SHH, NRN1, HGF, OVALY, WNT9A, VLDLR, LRRC4C, BMP5, FBN1	78	587	10057	2.19652
Up	GOTERM_BP_DIRECT	GO:0042127~regulation of cell proliferation	4	3.38983	0.0432575	TFAP2D, GRPR, BMX, FRK	68	105	8994	5.03866
Up	GOTERM_BP_DIRECT	GO:0060591~chondroblast differentiation	2	1.69492	0.0438843	SHH, CDH7	68	6	8994	44.0882
Up	GOTERM_BP_DIRECT	GO:0045766~positive regulation of angiogenesis	3	2.54237	0.0495138	C6, THBS1, ISL1	68	48	8994	8.26654
Up	GOTERM_MF_DIRECT	GO:0030274~LIM domain binding	2	1.69492	0.0495909	LDB2, TBX4	73	6	8532	38.9589
Up	GOTERM_MF_DIRECT	GO:0004970~ionotropic glutamate receptor activity	2	1.69492	0.0576169	GRIA2, GRIA3	73	7	8532	33.3933
Up	GOTERM_BP_DIRECT	GO:0035136~forelimb morphogenesis	2	1.69492	0.0580864	TBX4, RNF165	68	8	8994	33.0662
Down	GOTERM_BP_DIRECT	GO:0006261~DNA-dependent DNA replication	2	2.27273	0.0595252	POLQ, POLE2	56	10	8994	32.1214
Up	GOTERM_BP_DIRECT	GO:0019228~neuronal action potential	2	1.69492	0.0651094	GRIK2, SCN5A	68	9	8994	29.3922
Up	GOTERM_BP_DIRECT	GO:0031016~pancreas development	2	1.69492	0.0651094	SHH, ISL1	68	9	8994	29.3922
Down	GOTERM_MF_DIRECT	GO:0005524~ATP binding	11	12.5	0.0660145	ABCA1, POLQ, KATNAL2, PLK2, TARS, PIK3C3, RIOK2, SMC5, TEK, AK6, ABCG2	55	935	8532	1.82503
Up	GOTERM_MF_DIRECT	GO:0042802~identical protein binding	3	2.54237	0.0710823	ROBO2, SH3GL2, ROBO1	73	52	8532	6.74289
Up	GOTERM_BP_DIRECT	GO:0007155~cell adhesion	4	3.38983	0.0712405	VWF, NRXN1, THBS1, WISP1	68	129	8994	4.10123
Up	GOTERM_BP_DIRECT	GO:0048169~regulation of long-term neuronal synaptic plasticity	2	1.69492	0.0720807	GRM5, GRIK2	68	10	8994	26.4529
Up	GOTERM_BP_DIRECT	GO:0060174~limb bud formation	2	1.69492	0.0720807	SHH, TBX4	68	10	8994	26.4529
Up	GOTERM_BP_DIRECT	GO:0045944~positive regulation of transcription from RNA polymerase II promoter	7	5.9322	0.0729982	SHH, TFAP2D, LDB2, ISL1, PAX1, BMP5, ZBTB7C	68	395	8994	2.34393
Down	GOTERM_MF_DIRECT	GO:0003887~DNA-directed DNA polymerase activity	2	2.27273	0.0734062	POLQ, POLE2	55	12	8532	25.8545
Up	GOTERM_CC_DIRECT	GO:0030054~cell junction	4	3.38983	0.078925	GRIA2, AMPH, GRIK2, GRIA3	78	131	10057	3.93697
Up	GOTERM_BP_DIRECT	GO:0055010~ventricular cardiac muscle tissue morphogenesis	2	1.69492	0.0790009	MYL3, ISL1	68	11	8994	24.0481
Up	GOTERM_BP_DIRECT	GO:0030539~male genitalia development	2	1.69492	0.0790009	SHH, BMP5	68	11	8994	24.0481
Down	GOTERM_MF_DIRECT	GO:0044822~poly(A) RNA binding	8	9.09091	0.0853343	NSA2, ZCCHC6, ZCCHC9, SRFBP1, BRIX1, SREK1, METTL16, RPS23	55	605	8532	2.05127
Up	GOTERM_BP_DIRECT	GO:0006898~receptor-mediated endocytosis	2	1.69492	0.092689	CUBN, VLDLR	68	13	8994	20.3484
Up	GOTERM_CC_DIRECT	GO:0005623~cell	4	3.38983	0.0980694	NELL2, ROBO2, ISL1, ROBO1	78	144	10057	3.58155
Up	GOTERM_BP_DIRECT	GO:0060384~innervation	2	1.69492	0.0994577	ISL1, RNF165	68	14	8994	18.895
